# Supplementary material for: 3-Fluoro-4-nitro­phenyl 4-methyl­benzene­sulfonate
Source: Acta Crystallogr Sect E Struct Rep Online. 2011 Mar 2;67(Pt 4):o750. doi: 10.1107/S1600536811005903 (PMC3099963; doi:10.1107/S1600536811005903)
Supplement: Supplementary file 1 [file e-67-0o750-sup1.cif]

##############################################################################
###                                                                        ###
###        Electronic paper (Acta Crystallographica Section E)             ###
###                                                                        ###
##############################################################################
#                                                                            #
# This CIF contains the data in a paper accepted for publication in Acta     #
# Crystallographica Section E. It conforms to the requirements of Notes      #
# for Authors for Section E, and has been peer reviewed under the auspices   #
# of the IUCr Commission on Journals.                                        #
#                                                                            #
# Full details of the Crystallographic Information File format               #
# are given in the paper "The Crystallographic Information File (CIF):       #
# a New Standard Archive File for Crystallography" by S. R. Hall, F. H.      #
# Allen and I. D. Brown [Acta Cryst. (1991), A47, 655-685].                  #
#                                                                            #
# The current version of the core CIF dictionary is obtainable from          #
# ftp://ftp.iucr.org/pub/cif_core.dic. The current version number is 2.4.    #
#                                                                            #
# Software is freely available for graphical display of the structure(s) in  #
# this CIF.  For information consult the CIF home page http://www.iucr.org/  #
# cif/home.html                                                              #
#                                                                            #
# This file may be used for bona fide research purposes within the           #
# scientific community so long as proper attribution is given to the journal # 
# article from which it was obtained.                                        #
#                                                                            #
##############################################################################
                                             
data_I
_audit_creation_method     SHELXL-97
_chemical_name_systematic
;
3-Fluoro-4-nitrophenyl 4-methylbenzenesulfonate
;
_chemical_name_common     ?
_chemical_formula_moiety     'C13 H10 F N O5 S'
_chemical_formula_sum     'C13 H10 F N O5 S'
_chemical_formula_iupac     'C13 H10 F N O5 S'
_chemical_formula_weight     311.28
_chemical_melting_point     ?
_symmetry_cell_setting     orthorhombic
_symmetry_space_group_name_H-M     'P n a 21'
_symmetry_space_group_name_Hall     'P 2c -2n'
loop_
    _space_group_symop_id
    _space_group_symop_operation_xyz
    1 'x, y, z'
    2 '-x, -y, z+1/2'
    3 '-x+1/2, y+1/2, z+1/2'
    4 'x+1/2, -y+1/2, z'
_cell_length_a     14.2596(5)
_cell_length_b     11.4800(3)
_cell_length_c     8.3602(2)
_cell_angle_alpha     90.00
_cell_angle_beta     90.00
_cell_angle_gamma     90.00
_cell_volume     1368.57(7)
_cell_formula_units_Z     4
_cell_measurement_reflns_used     4234
_cell_measurement_theta_min     2.8512
_cell_measurement_theta_max     29.1063
_cell_measurement_temperature     293(2)
_exptl_crystal_description     block
_exptl_crystal_colour     colorless
_exptl_crystal_size_max     0.30
_exptl_crystal_size_mid     0.30
_exptl_crystal_size_min     0.20
_exptl_crystal_density_diffrn     1.511
_exptl_crystal_density_meas     ?
_exptl_crystal_density_method     'not measured'
_exptl_crystal_F_000     640
_exptl_absorpt_coefficient_mu     0.269
_exptl_absorpt_correction_type     multi-scan
_exptl_absorpt_process_details     '(CrysAlis PRO; Oxford Diffraction, 2006)'
_exptl_absorpt_correction_T_min     0.97868
_exptl_absorpt_correction_T_max     1.0
_exptl_special_details
;
;
_diffrn_ambient_temperature     293.0
_diffrn_radiation_type     'Mo K\a'
_diffrn_radiation_wavelength     0.7107
_diffrn_radiation_source     'fine-focus sealed tube'
_diffrn_radiation_monochromator     graphite
_diffrn_measurement_device_type     'Oxford Diffraction Xcalibur Eos'
_diffrn_measurement_method     \w
_diffrn_detector_area_resol_mean     16.0874
_diffrn_reflns_number     10802
_diffrn_reflns_av_R_equivalents     0.0248
_diffrn_reflns_av_sigmaI/netI     0.0222
_diffrn_reflns_theta_min     2.86
_diffrn_reflns_theta_max     26.36
_diffrn_reflns_theta_full     26.36
_diffrn_measured_fraction_theta_max     0.999
_diffrn_measured_fraction_theta_full     0.999
_diffrn_reflns_limit_h_min     -17
_diffrn_reflns_limit_h_max     17
_diffrn_reflns_limit_k_min     -14
_diffrn_reflns_limit_k_max     14
_diffrn_reflns_limit_l_min     -7
_diffrn_reflns_limit_l_max     10
_diffrn_standards_number     0
_diffrn_standards_interval_count     ?
_diffrn_standards_interval_time     ?
_diffrn_standards_decay_%     ?
_refine_special_details
;
Refinement of <i>F</i>^2^ against ALL reflections. The weighted <i>R</i>-factor
<i>wR</i> and goodness of fit <i>S</i> are based on <i>F</i>^2^, conventional
<i>R</i>-factors <i>R</i> are based on <i>F</i>, with <i>F</i> set to zero for
negative <i>F</i>^2^. The threshold expression of <i>F</i>^2^ >
\s(<i>F</i>^2^) is used only for calculating <i>R</i>-factors(gt) <i>etc</i>.
and is not relevant to the choice of reflections for refinement.
<i>R</i>-factors based on <i>F</i>^2^ are statistically about twice as large
as those based on <i>F</i>, and <i>R</i>- factors based on ALL data will be
even larger.
;
_reflns_number_total     2251
_reflns_number_gt     1855
_reflns_threshold_expression     I>2sigma(I)
_refine_ls_structure_factor_coef     Fsqd
_refine_ls_matrix_type     full
_refine_ls_R_factor_all     0.0446
_refine_ls_R_factor_gt     0.0340
_refine_ls_wR_factor_gt     0.0774
_refine_ls_wR_factor_ref     0.0832
_refine_ls_goodness_of_fit_ref     1.045
_refine_ls_restrained_S_all     1.045
_refine_ls_number_reflns     2251
_refine_ls_number_parameters     191
_refine_ls_number_restraints     1
_refine_ls_hydrogen_treatment     constr
_refine_ls_weighting_scheme     calc
_refine_ls_weighting_details
         'calc w=1/[\s^2^(Fo^2^)+(0.0390P)^2^+0.1799P] where P=(Fo^2^+2Fc^2^)/3'
_atom_sites_solution_hydrogens     geom
_atom_sites_solution_primary     direct
_atom_sites_solution_secondary     difmap
_refine_ls_shift/su_max     0.025
_refine_ls_shift/su_mean     0.001
_refine_diff_density_max     0.121
_refine_diff_density_min     -0.225
_refine_ls_extinction_method     none
_refine_ls_extinction_coef     ?
_refine_ls_abs_structure_details     'Flack (1983), 752 Friedel pairs'
_refine_ls_abs_structure_Flack     -0.06(9)
loop_
    _atom_type_symbol
    _atom_type_description
    _atom_type_scat_dispersion_real
    _atom_type_scat_dispersion_imag
    _atom_type_scat_source
    'C' 'C' 0.0033 0.0016
                         'International Tables Vol C Tables 4.2.6.8 and 6.1.1.4'
    'H' 'H' 0.0000 0.0000
                         'International Tables Vol C Tables 4.2.6.8 and 6.1.1.4'
    'F' 'F' 0.0171 0.0103
                         'International Tables Vol C Tables 4.2.6.8 and 6.1.1.4'
    'N' 'N' 0.0061 0.0033
                         'International Tables Vol C Tables 4.2.6.8 and 6.1.1.4'
    'O' 'O' 0.0106 0.0060
                         'International Tables Vol C Tables 4.2.6.8 and 6.1.1.4'
    'S' 'S' 0.1246 0.1234
                         'International Tables Vol C Tables 4.2.6.8 and 6.1.1.4'
_computing_data_collection     'CrysAlis PRO (Oxford Diffraction, 2006)'
_computing_cell_refinement     'CrysAlis PRO (Oxford Diffraction, 2006)'
_computing_data_reduction     'CrysAlis PRO (Oxford Diffraction, 2006)'
_computing_structure_solution     'SHELXTL (Sheldrick, 2008)'
_computing_structure_refinement     'SHELXTL (Sheldrick, 2008)'
_computing_molecular_graphics     'OLEX2 (Dolomanov <i>et al.</i>, 2009)'
_computing_publication_material     'OLEX2 (Dolomanov <i>et al.</i>, 2009)'
loop_
    _atom_site_type_symbol
    _atom_site_label
    _atom_site_fract_x
    _atom_site_fract_y
    _atom_site_fract_z
    _atom_site_U_iso_or_equiv
    _atom_site_adp_type
    _atom_site_calc_flag
    _atom_site_refinement_flags
    _atom_site_occupancy
    _atom_site_disorder_assembly
    _atom_site_disorder_group
    S S1 0.16636(4) 0.27076(5) 0.58998(10) 0.05567(19) Uani d . 1 . .
    F F1 0.34171(15) -0.14722(14) 0.6292(3) 0.1007(7) Uani d . 1 . .
    O O1 0.56870(17) -0.0441(2) 0.8899(4) 0.0906(8) Uani d . 1 . .
    O O2 0.51366(19) -0.1649(2) 0.7187(3) 0.1041(9) Uani d . 1 . .
    O O3 0.18775(13) 0.20401(17) 0.7566(2) 0.0574(5) Uani d . 1 . .
    O O4 0.16341(14) 0.18606(19) 0.4665(3) 0.0675(6) Uani d . 1 . .
    O O5 0.08578(12) 0.33777(18) 0.6260(3) 0.0788(7) Uani d . 1 . .
    N N1 0.5080(2) -0.0778(2) 0.7989(3) 0.0675(7) Uani d . 1 . .
    C C1 0.4217(2) -0.0077(2) 0.7863(4) 0.0523(7) Uani d . 1 . .
    C C2 0.3442(2) -0.0442(2) 0.7026(4) 0.0601(8) Uani d . 1 . .
    C C3 0.2660(2) 0.0248(2) 0.6906(4) 0.0580(7) Uani d . 1 . .
    H H3 0.2136 -0.0003 0.6341 0.070 Uiso calc R 1 . .
    C C4 0.26682(18) 0.1317(2) 0.7636(3) 0.0474(6) Uani d . 1 . .
    C C5 0.3427(2) 0.1698(2) 0.8491(4) 0.0548(7) Uani d . 1 . .
    H H5 0.3417 0.2424 0.8987 0.066 Uiso calc R 1 . .
    C C6 0.4204(2) 0.0995(2) 0.8609(4) 0.0566(7) Uani d . 1 . .
    H H6 0.4722 0.1243 0.9192 0.068 Uiso calc R 1 . .
    C C7 0.26414(17) 0.3597(2) 0.5642(3) 0.0468(6) Uani d . 1 . .
    C C8 0.33831(18) 0.3209(2) 0.4704(4) 0.0532(7) Uani d . 1 . .
    H H8 0.3359 0.2483 0.4213 0.064 Uiso calc R 1 . .
    C C9 0.41530(18) 0.3917(2) 0.4512(4) 0.0538(7) Uani d . 1 . .
    H H9 0.4659 0.3650 0.3914 0.065 Uiso calc R 1 . .
    C C10 0.41940(19) 0.5008(2) 0.5179(3) 0.0519(7) Uani d . 1 . .
    C C11 0.34570(19) 0.5373(2) 0.6128(4) 0.0584(7) Uani d . 1 . .
    H H11 0.3483 0.6103 0.6609 0.070 Uiso calc R 1 . .
    C C12 0.26858(19) 0.4679(2) 0.6375(3) 0.0551(7) Uani d . 1 . .
    H H12 0.2198 0.4931 0.7028 0.066 Uiso calc R 1 . .
    C C13 0.5028(2) 0.5786(3) 0.4867(5) 0.0752(9) Uani d . 1 . .
    H H13A 0.4860 0.6370 0.4096 0.113 Uiso calc R 1 . .
    H H13B 0.5537 0.5327 0.4460 0.113 Uiso calc R 1 . .
    H H13C 0.5215 0.6155 0.5847 0.113 Uiso calc R 1 . .
loop_
    _atom_site_aniso_label
    _atom_site_aniso_U_11
    _atom_site_aniso_U_22
    _atom_site_aniso_U_33
    _atom_site_aniso_U_12
    _atom_site_aniso_U_13
    _atom_site_aniso_U_23
    S1 0.0420(3) 0.0668(4) 0.0582(4) 0.0045(3) -0.0005(4) 0.0083(4)
    F1 0.1299(17) 0.0508(9) 0.1214(18) 0.0063(10) -0.0321(16) -0.0197(11)
    O1 0.0640(15) 0.0999(18) 0.108(2) 0.0104(14) -0.0161(15) 0.0259(17)
    O2 0.135(2) 0.0934(17) 0.0836(18) 0.0580(16) -0.0025(17) -0.0028(15)
    O3 0.0489(11) 0.0689(12) 0.0543(12) 0.0047(9) 0.0104(10) 0.0087(10)
    O4 0.0635(14) 0.0765(13) 0.0625(13) -0.0099(10) -0.0104(11) -0.0038(11)
    O5 0.0452(11) 0.0901(14) 0.1011(19) 0.0158(9) 0.0081(13) 0.0152(14)
    N1 0.0737(19) 0.0709(17) 0.0579(17) 0.0151(14) 0.0075(15) 0.0231(15)
    C1 0.0533(18) 0.0547(16) 0.0487(17) 0.0054(12) 0.0020(14) 0.0132(14)
    C2 0.078(2) 0.0415(14) 0.0605(19) -0.0031(14) -0.0059(17) 0.0043(14)
    C3 0.0585(17) 0.0529(15) 0.0627(19) -0.0129(13) -0.0115(15) 0.0035(14)
    C4 0.0457(14) 0.0534(14) 0.0430(15) -0.0017(11) 0.0040(13) 0.0085(12)
    C5 0.0580(17) 0.0520(15) 0.0543(17) -0.0027(13) -0.0022(15) 0.0005(13)
    C6 0.0557(18) 0.0606(17) 0.0534(18) -0.0076(14) -0.0060(15) 0.0069(14)
    C7 0.0431(13) 0.0520(13) 0.0453(17) 0.0104(10) 0.0012(13) 0.0046(13)
    C8 0.0524(16) 0.0467(13) 0.0604(17) 0.0088(12) 0.0042(15) -0.0067(13)
    C9 0.0453(15) 0.0563(16) 0.0597(18) 0.0090(12) 0.0078(14) -0.0005(14)
    C10 0.0506(16) 0.0555(16) 0.0497(17) 0.0051(12) -0.0056(13) 0.0021(12)
    C11 0.0692(18) 0.0491(13) 0.0568(18) 0.0042(12) -0.0026(18) -0.0081(14)
    C12 0.0601(17) 0.0582(15) 0.0471(17) 0.0176(12) 0.0093(14) -0.0015(13)
    C13 0.069(2) 0.0714(19) 0.085(2) -0.0119(15) 0.001(2) -0.0069(18)
_geom_special_details
;
All e.s.d.'s (except the e.s.d. in the dihedral angle between two l.s. planes)
are estimated using the full covariance matrix. The cell e.s.d.'s are taken
into account individually in the estimation of e.s.d.'s in distances, angles
and torsion angles; correlations between e.s.d.'s in cell parameters are only
used when they are defined by crystal symmetry. An approximate (isotropic)
treatment of cell e.s.d.'s is used for estimating e.s.d.'s involving l.s.
planes.
;
loop_
    _geom_bond_atom_site_label_1
    _geom_bond_atom_site_label_2
    _geom_bond_site_symmetry_2
    _geom_bond_distance
    _geom_bond_publ_flag
    S1 O3 . 1.619(2) ?
    S1 O4 . 1.419(2) ?
    S1 O5 . 1.4152(19) ?
    S1 C7 . 1.741(3) ?
    F1 C2 . 1.332(3) ?
    O1 N1 . 1.216(4) ?
    O2 N1 . 1.206(3) ?
    O3 C4 . 1.401(3) ?
    N1 C1 . 1.475(4) ?
    C1 C2 . 1.374(4) ?
    C1 C6 . 1.380(4) ?
    C2 C3 . 1.372(4) ?
    C3 H3 . 0.9300 ?
    C3 C4 . 1.371(4) ?
    C4 C5 . 1.369(4) ?
    C5 H5 . 0.9300 ?
    C5 C6 . 1.374(4) ?
    C6 H6 . 0.9300 ?
    C7 C8 . 1.390(4) ?
    C7 C12 . 1.386(3) ?
    C8 H8 . 0.9300 ?
    C8 C9 . 1.375(3) ?
    C9 H9 . 0.9300 ?
    C9 C10 . 1.373(4) ?
    C10 C11 . 1.382(4) ?
    C10 C13 . 1.509(4) ?
    C11 H11 . 0.9300 ?
    C11 C12 . 1.374(4) ?
    C12 H12 . 0.9300 ?
    C13 H13A . 0.9600 ?
    C13 H13B . 0.9600 ?
    C13 H13C . 0.9600 ?
loop_
    _geom_angle_atom_site_label_1
    _geom_angle_atom_site_label_2
    _geom_angle_atom_site_label_3
    _geom_angle_site_symmetry_1
    _geom_angle_site_symmetry_3
    _geom_angle
    _geom_angle_publ_flag
    F1 C2 C1 . . 121.8(3) ?
    F1 C2 C3 . . 117.2(3) ?
    O1 N1 C1 . . 117.7(3) ?
    O2 N1 O1 . . 124.3(3) ?
    O2 N1 C1 . . 118.0(3) ?
    O3 S1 C7 . . 103.48(11) ?
    O4 S1 O3 . . 107.89(11) ?
    O4 S1 C7 . . 109.59(13) ?
    O5 S1 O3 . . 103.14(14) ?
    O5 S1 O4 . . 120.23(14) ?
    O5 S1 C7 . . 110.97(11) ?
    C1 C6 H6 . . 119.9 ?
    C2 C1 N1 . . 122.7(3) ?
    C2 C1 C6 . . 119.5(3) ?
    C2 C3 H3 . . 120.7 ?
    C3 C2 C1 . . 121.0(3) ?
    C3 C4 O3 . . 120.3(2) ?
    C4 O3 S1 . . 117.93(16) ?
    C4 C3 C2 . . 118.6(3) ?
    C4 C3 H3 . . 120.7 ?
    C4 C5 H5 . . 120.4 ?
    C4 C5 C6 . . 119.1(3) ?
    C5 C4 O3 . . 118.0(2) ?
    C5 C4 C3 . . 121.7(2) ?
    C5 C6 C1 . . 120.2(3) ?
    C5 C6 H6 . . 119.9 ?
    C6 C1 N1 . . 117.8(3) ?
    C6 C5 H5 . . 120.4 ?
    C7 C8 H8 . . 120.5 ?
    C7 C12 H12 . . 120.3 ?
    C8 C7 S1 . . 119.45(19) ?
    C8 C9 H9 . . 119.1 ?
    C9 C8 C7 . . 119.0(2) ?
    C9 C8 H8 . . 120.5 ?
    C9 C10 C11 . . 118.5(2) ?
    C9 C10 C13 . . 120.2(3) ?
    C10 C9 C8 . . 121.7(2) ?
    C10 C9 H9 . . 119.1 ?
    C10 C11 H11 . . 119.4 ?
    C10 C13 H13A . . 109.5 ?
    C10 C13 H13B . . 109.5 ?
    C10 C13 H13C . . 109.5 ?
    C11 C10 C13 . . 121.3(3) ?
    C11 C12 C7 . . 119.3(2) ?
    C11 C12 H12 . . 120.3 ?
    C12 C7 S1 . . 120.46(19) ?
    C12 C7 C8 . . 120.1(2) ?
    C12 C11 C10 . . 121.3(2) ?
    C12 C11 H11 . . 119.4 ?
    H13A C13 H13B . . 109.5 ?
    H13A C13 H13C . . 109.5 ?
    H13B C13 H13C . . 109.5 ?
loop_
    _geom_hbond_atom_site_label_D
    _geom_hbond_atom_site_label_H
    _geom_hbond_atom_site_label_A
    _geom_hbond_site_symmetry_A
    _geom_hbond_distance_DH
    _geom_hbond_distance_HA
    _geom_hbond_distance_DA
    _geom_hbond_angle_DHA
    C6 H6 O2 2_655 0.93 2.55 3.224(4) 129
data_global
_journal_date_recd_electronic     2010-12-16
_journal_date_accepted     2011-02-17
_journal_name_full     'Acta Crystallographica, Section E'
_journal_year     2011
_journal_volume     67
_journal_issue      4
_journal_page_first     o750
_journal_page_last     o750
_journal_paper_category     QO
_journal_coeditor_code     XU5126
_publ_contact_author_name     'Yong Deng'
_publ_contact_author_address
;
Key Laboratory of Drug Targeting and Drug Delivery System of Education Ministry,
Department of Medicinal Chemistry, West China School of Pharmacy,
Sichuan University,
Chengdu 610041, People's Republic of China
;
_publ_contact_author_email     dengyongy@sohu.com
_publ_contact_author_fax     '86-028-85503301'
_publ_contact_author_phone     '86-028-85503301'
_publ_section_title
;
3-Fluoro-4-nitrophenyl 4-methylbenzenesulfonate
;
loop_
    _publ_author_name
    _publ_author_address
    'Ang, Wei'
;
Key Laboratory of Drug Targeting and Drug Delivery System of Education Ministry
Department of Medicinal Chemistry, West China School of Pharmacy,
Sichuan University, Chengdu 610041,
People's Republic of China
;
    'Luo, You-Fu'
;
State Key Laboratory of Biotherapy,
West China Hospital,
Sichuan University,
Chengdu 610041, People's Republic of China
;
    'Deng, Yong'
;
Key Laboratory of Drug Targeting and Drug Delivery System of Education Ministry
Department of Medicinal Chemistry, West China School of Pharmacy,
Sichuan University, Chengdu 610041,
People's Republic of China
;
