# Supplementary material for: 3-Fluoro-4-nitro­phenyl 4-methyl­benzene­sulfonate
Source: Acta Crystallogr Sect E Struct Rep Online. 2011 Mar 2;67(Pt 4):o750. doi: 10.1107/S1600536811005903 (PMC3099963; doi:10.1107/S1600536811005903)
Supplement: Supplementary file 2 [file e-67-0o750-Isup2.hkl]

# 
# h,k,l, Fc-squared, Fo-squared, sigma(Fo-squared) and status flag 
# 
data_I
_shelx_title ' 101124_s1_aw in Pna21' 
_shelx_refln_list_code          4 
_shelx_F_calc_maximum      109.12 
_exptl_crystal_F_000       640.00 
_reflns_d_resolution_high  0.8003 
 
loop_ 
 _symmetry_equiv_pos_as_xyz 
 'x, y, z' 
 '-x, -y, z+1/2' 
 '-x+1/2, y+1/2, z+1/2' 
 'x+1/2, -y+1/2, z' 
 
_cell_length_a    14.2596 
_cell_length_b    11.4800 
_cell_length_c     8.3602 
_cell_angle_alpha  90.000 
_cell_angle_beta   90.000 
_cell_angle_gamma  90.000 
 
_shelx_F_squared_multiplier     1.000 
 
loop_ 
 _refln_index_h 
 _refln_index_k 
 _refln_index_l 
 _refln_F_squared_calc 
 _refln_F_squared_meas 
 _refln_F_squared_sigma 
 _refln_observed_status 
   3   8  -7        5.40        6.02      4.66 o 
   0   9  -7       31.69       47.29     10.31 o 
   1   9  -7       28.09       37.03      6.37 o 
   2   9  -7       14.64       19.65      6.70 o 
   3   9  -7        0.78       -1.33      3.92 o 
   1  10  -7        1.28        4.92      5.34 o 
   2  10  -7        2.11        5.31      4.71 o 
   3  10  -7       44.15       33.51     14.43 o 
   4   0  -6       66.16       64.11      6.42 o 
   3   1  -6      162.66      152.25      9.37 o 
   4   1  -6      390.15      368.44     13.16 o 
   2   2  -6      200.56      202.94     11.80 o 
   3   2  -6      331.31      311.46     12.85 o 
   4   2  -6      133.41      120.42      7.88 o 
   2   3  -6      216.26      204.10     11.32 o 
   1   6  -6        2.62        0.73      3.58 o 
   2   6  -6      108.47      103.04     11.55 o 
   3   6  -6      105.27      120.92     11.98 o 
   4   6  -6      233.58      230.01     15.79 o 
   5   6  -6      102.25      101.01     10.40 o 
   1   7  -6       20.76       13.72      4.31 o 
   2   7  -6       17.56       20.19      4.37 o 
   3   7  -6       44.78       47.01      8.13 o 
   4   7  -6        6.02        2.13      3.54 o 
   5   7  -6       51.77       50.56      7.95 o 
   0   8  -6       92.68       86.84      7.85 o 
   1   8  -6       21.07       18.45      4.30 o 
   2   8  -6       20.96       14.08      3.95 o 
   3   8  -6       12.68       11.04      4.02 o 
   4   8  -6        2.86        3.96      2.91 o 
   5   8  -6       31.88       19.40      5.82 o 
   1   9  -6       40.43       34.74      4.69 o 
   2   9  -6        2.31        3.46      3.26 o 
   3   9  -6       75.16       77.82      8.68 o 
   4   9  -6        2.95        4.86      3.08 o 
   5   9  -6       10.62       21.23      4.91 o 
   0  10  -6       19.88        4.29      4.33 o 
   1  10  -6        9.95       15.00      4.49 o 
   2  10  -6        0.62        0.33      2.45 o 
   3  10  -6        0.14        1.86      2.32 o 
   4  10  -6        1.05        2.77      3.70 o 
   5  10  -6       21.16       20.80      9.20 o 
   6  10  -6        6.85        3.88      5.18 o 
   1  11  -6        0.64        2.18      3.01 o 
   2  11  -6        0.38       -4.98      8.18 o 
   3  11  -6       23.70       37.25      5.41 o 
   4  11  -6        2.71        2.15      3.40 o 
   5  11  -6        9.52       11.02      5.00 o 
   2   0  -5      763.08      763.62     22.54 o 
   4   0  -5      815.75      776.42     19.03 o 
   6   0  -5        4.06        4.55      1.37 o 
   1   1  -5      137.89      136.42      9.53 o 
   2   1  -5      492.91      486.41     16.76 o 
   3   1  -5      313.97      334.83      6.94 o 
   4   1  -5      171.22      173.91      4.80 o 
   5   1  -5      154.45      170.94      6.19 o 
   6   1  -5       70.67       65.36      5.36 o 
   7   1  -5       31.20       27.06      1.62 o 
   1   2  -5       78.16       72.31      6.95 o 
   2   2  -5      667.83      656.57     13.10 o 
   3   2  -5      317.16      329.67     13.01 o 
   4   2  -5      166.21      157.16      4.84 o 
   5   2  -5       10.00       14.23      3.23 o 
   6   2  -5        2.81        5.87      2.46 o 
   8   2  -5      161.75      138.04      6.66 o 
   1   3  -5       78.34       77.97      6.93 o 
   2   3  -5       39.85       38.13      4.36 o 
   3   3  -5      407.03      398.52     11.68 o 
   1   4  -5      268.18      261.19     12.59 o 
   2   4  -5      218.73      195.77      9.59 o 
   3   4  -5       53.07       54.13      4.19 o 
   0   5  -5      150.10      129.92     12.11 o 
   1   5  -5       94.96       85.50      5.12 o 
   2   5  -5      216.57      219.94      7.65 o 
   3   5  -5      116.71      114.37      4.52 o 
   4   5  -5      515.56      464.58     36.03 o 
   5   5  -5      173.74      153.81     10.96 o 
   6   5  -5      460.55      459.99     17.94 o 
   7   5  -5       53.75       47.14      5.61 o 
   1   6  -5      176.07      181.69     10.66 o 
   2   6  -5      141.81      146.60      6.82 o 
   3   6  -5      407.62      407.29     11.42 o 
   4   6  -5      166.99      174.04     10.39 o 
   5   6  -5        3.45        8.05      3.49 o 
   6   6  -5        0.48        0.35      2.17 o 
   7   6  -5      117.39      107.48      9.44 o 
   0   7  -5      155.26      178.73     15.94 o 
   1   7  -5      175.50      179.33      8.29 o 
   2   7  -5      254.14      256.13      9.49 o 
   3   7  -5       88.47       85.08      6.60 o 
   4   7  -5       30.92       30.48      4.90 o 
   5   7  -5       57.34       65.29     14.61 o 
   6   7  -5      132.66      150.97     10.01 o 
   7   7  -5       75.00       77.56      8.79 o 
   1   8  -5       32.25       32.98      4.05 o 
   2   8  -5        1.69        3.07      1.89 o 
   3   8  -5       82.39       75.76      7.81 o 
   4   8  -5        8.67        4.31      2.86 o 
   5   8  -5       18.58       17.98      4.06 o 
   6   8  -5        7.07        5.83      6.24 o 
   7   8  -5        3.12        6.22      5.51 o 
   0   9  -5       75.20       59.03      6.75 o 
   1   9  -5        5.27        8.49      2.18 o 
   2   9  -5       16.00       20.96      3.58 o 
   3   9  -5       19.08       19.81      4.54 o 
   4   9  -5        4.80        3.60      3.80 o 
   5   9  -5       31.48       36.57      5.85 o 
   6   9  -5       13.51       10.29      3.32 o 
   7   9  -5       26.00       28.24      8.10 o 
   8   9  -5        1.44       -2.17      4.35 o 
   1  10  -5       12.83       10.77      4.34 o 
   2  10  -5        1.09       -2.03      2.42 o 
   3  10  -5        5.95        5.63      3.63 o 
   4  10  -5       11.99        5.55      3.02 o 
   5  10  -5       13.61       17.12      4.85 o 
   6  10  -5       12.95        9.40      3.73 o 
   7  10  -5       30.41       37.13     10.77 o 
   8  10  -5       33.62       40.51     10.68 o 
   9  10  -5       18.94       12.50      6.86 o 
   0  11  -5       22.25       24.91      7.60 o 
   1  11  -5       58.39       57.20      6.34 o 
   2  11  -5        0.74        4.37      4.21 o 
   3  11  -5        2.23        6.74      3.64 o 
   4  11  -5        0.08        0.67      2.96 o 
   5  11  -5       26.97       40.58      5.60 o 
   6  11  -5       12.14        9.91      3.25 o 
   7  11  -5       13.02       34.16      9.80 o 
   1  12  -5        4.32        9.22      4.18 o 
   2  12  -5        2.57        2.68      2.94 o 
   3  12  -5        7.91       12.88      3.66 o 
   4  12  -5        5.42        7.58      3.19 o 
   0   0  -4      203.76      189.06     11.01 o 
   4   0  -4     1263.22     1228.49     20.40 o 
   1   1  -4      955.24      962.50     13.78 o 
   2   1  -4      406.52      401.29      7.45 o 
   3   1  -4       76.64       72.68      3.54 o 
   4   1  -4       25.81       25.27      2.24 o 
   5   1  -4      310.50      289.61      8.28 o 
   6   1  -4       37.05       33.23      4.10 o 
   0   2  -4      321.46      290.56      9.04 o 
   1   2  -4      591.22      609.06     10.36 o 
   2   2  -4     1266.70     1318.04     16.49 o 
   3   2  -4      508.09      533.34     13.13 o 
   4   2  -4      185.82      182.01      7.17 o 
   5   2  -4       29.29       34.00      3.34 o 
   6   2  -4       42.33       43.96      3.01 o 
   7   2  -4        8.79       11.03      2.34 o 
   8   2  -4       12.89        9.69      2.50 o 
   1   3  -4      607.80      648.62     12.74 o 
   2   3  -4      282.51      290.38      6.91 o 
   3   3  -4     4604.25     4610.88     36.85 o 
   4   3  -4      602.75      597.09     12.94 o 
   5   3  -4       52.98       52.47      2.83 o 
   6   3  -4        1.41        1.57      1.37 o 
   7   3  -4      154.97      153.27      8.23 o 
   8   3  -4      190.83      190.86     10.34 o 
   9   3  -4      557.73      535.03     18.94 o 
  10   3  -4      129.73      142.84     10.69 o 
  11   3  -4       46.60       41.95      6.47 o 
   0   4  -4      148.55      140.28      7.12 o 
   1   4  -4     1038.45     1059.29     15.49 o 
   2   4  -4      375.54      372.86      8.61 o 
   3   4  -4      457.67      430.64      6.75 o 
   4   4  -4      768.18      772.86     21.76 o 
   5   4  -4      107.15      106.76      4.83 o 
   6   4  -4      365.41      349.46     15.24 o 
   7   4  -4      242.10      234.24      7.44 o 
   8   4  -4      305.87      301.38      8.29 o 
   9   4  -4      132.72      127.30      9.76 o 
  10   4  -4       62.42       62.95      7.48 o 
  11   4  -4       59.80       65.52      8.00 o 
   1   5  -4       77.54       86.05      5.86 o 
   2   5  -4      291.88      300.11      7.81 o 
   3   5  -4     1140.63     1114.65     11.48 o 
   4   5  -4      528.91      533.62     12.25 o 
   5   5  -4      123.28      122.22      5.44 o 
   6   5  -4       84.92       92.49      5.44 o 
   7   5  -4       56.09       52.25      4.19 o 
   8   5  -4      223.98      232.70      8.48 o 
   9   5  -4      359.49      354.66     16.82 o 
  10   5  -4       33.98       39.13      6.38 o 
   0   6  -4      376.64      367.91     20.11 o 
   1   6  -4       33.87       33.30      3.88 o 
   2   6  -4       12.69       10.80      1.74 o 
   3   6  -4       78.45       73.48      3.49 o 
   4   6  -4       31.23       29.30      1.72 o 
   5   6  -4       18.90       20.28      6.32 o 
   6   6  -4      497.23      483.49     12.03 o 
   7   6  -4       24.63       26.20      4.20 o 
   8   6  -4       65.36       61.46      5.09 o 
   9   6  -4       80.60       74.68      8.47 o 
   1   7  -4      138.82      134.15      9.20 o 
   2   7  -4      180.37      168.29      6.60 o 
   3   7  -4       19.18       16.37      2.58 o 
   4   7  -4      174.19      163.41      5.23 o 
   5   7  -4      294.45      295.37     10.15 o 
   6   7  -4       56.23       53.96      5.76 o 
   7   7  -4       13.94       19.35      4.61 o 
   8   7  -4      106.60      105.84     10.85 o 
   0   8  -4      216.64      204.31     11.14 o 
   1   8  -4       62.27       69.68      4.71 o 
   2   8  -4       78.48       69.19      5.86 o 
   3   8  -4        0.29        3.50      2.82 o 
   4   8  -4       30.35       32.43      3.69 o 
   5   8  -4      582.37      595.13     19.18 o 
   6   8  -4      370.00      326.68     30.78 o 
   7   8  -4      240.55      234.57     12.57 o 
   8   8  -4        6.01        6.79      2.96 o 
   9   8  -4        3.06        4.29      4.19 o 
   1   9  -4       56.37       55.99      4.56 o 
   2   9  -4      103.56       87.69      5.53 o 
   3   9  -4       31.97       41.70      4.02 o 
   4   9  -4       47.88       54.88     11.20 o 
   5   9  -4        3.63        2.98      3.09 o 
   6   9  -4        1.15        5.16      3.08 o 
   7   9  -4        2.02        2.70      6.46 o 
   8   9  -4       32.45       22.62      7.45 o 
   9   9  -4       29.49       53.01     11.35 o 
  10   9  -4        6.14        1.38      5.10 o 
   0  10  -4      197.89      195.55     14.32 o 
   1  10  -4      150.30      151.10      7.63 o 
   2  10  -4       25.66       18.50      4.11 o 
   3  10  -4       48.79       44.78      5.42 o 
   4  10  -4       24.35       18.79      5.09 o 
   5  10  -4       13.94       18.51      5.28 o 
   6  10  -4       11.64        9.22      3.34 o 
   7  10  -4       22.69       27.11      9.10 o 
   8  10  -4       11.09        8.83      6.24 o 
   9  10  -4       17.74       13.11      7.85 o 
  10  10  -4        3.44        2.15      4.49 o 
   1  11  -4       17.92       15.13      3.08 o 
   2  11  -4       19.86       37.62      5.09 o 
   3  11  -4        1.82        3.13      2.44 o 
   4  11  -4        1.87       -3.72      3.72 o 
   5  11  -4        2.65        4.69      3.53 o 
   6  11  -4        7.86        4.92      3.90 o 
   7  11  -4        4.70        4.32      4.00 o 
   8  11  -4       17.92       17.01      5.44 o 
   9  11  -4        0.44        1.63      4.08 o 
   0  12  -4       18.21       24.11      6.87 o 
   1  12  -4       44.44       46.10      5.92 o 
   2  12  -4       17.13       16.19      3.69 o 
   3  12  -4       11.85       20.86      4.27 o 
   4  12  -4        4.41        1.57      3.55 o 
   5  12  -4       17.12       11.42      5.68 o 
   6  12  -4        2.67        1.75      7.49 o 
   1  13  -4       12.55       15.78      3.84 o 
   2  13  -4        6.71        7.15      3.50 o 
   3  13  -4       18.69        7.95      4.13 o 
   2   0  -3      761.84      751.92      9.71 o 
   0   1  -3     2845.96     2811.25     19.37 o 
   1   1  -3     2733.34     2788.18     13.95 o 
   2   1  -3     1345.60     1385.82      8.88 o 
   3   1  -3       61.79       65.61      2.10 o 
   4   1  -3      581.89      605.08     10.79 o 
  17   1  -3        1.61        0.27      4.39 o 
   1   2  -3     2358.63     2478.19     10.86 o 
   2   2  -3      118.37      103.58      2.72 o 
   3   2  -3       72.34       79.09      2.87 o 
   4   2  -3      722.95      767.32      7.80 o 
   5   2  -3      154.18      161.28      4.09 o 
   6   2  -3      126.12      122.60      3.62 o 
   0   3  -3      569.38      556.35      8.10 o 
   1   3  -3      258.95      276.18      4.37 o 
   2   3  -3      295.56      281.41      4.48 o 
   3   3  -3     1628.07     1631.00     18.35 o 
   4   3  -3     1401.97     1385.83     11.48 o 
   5   3  -3       39.71       35.88      2.69 o 
   6   3  -3      116.14      122.88      4.88 o 
   7   3  -3        6.21        2.78      2.50 o 
   8   3  -3      211.26      229.47     12.68 o 
   9   3  -3       45.82       48.61      6.51 o 
  10   3  -3      243.57      232.41     14.87 o 
  11   3  -3       15.67       10.87      3.78 o 
  15   3  -3       42.12       36.54      8.08 o 
   1   4  -3      565.65      545.65      7.95 o 
   2   4  -3      684.69      702.86      9.78 o 
   3   4  -3      608.49      610.90      6.06 o 
   4   4  -3      169.15      156.35      5.63 o 
   5   4  -3      319.88      342.72      8.64 o 
   6   4  -3       24.59       23.65      3.70 o 
   7   4  -3       15.03       13.65      3.69 o 
   8   4  -3      495.54      522.81     20.09 o 
   9   4  -3      215.21      191.31     12.97 o 
  10   4  -3      162.52      170.15     13.15 o 
  11   4  -3       96.37       90.56     10.17 o 
  12   4  -3       26.71       25.38      7.11 o 
  13   4  -3        6.05        8.65      4.87 o 
  14   4  -3       65.14       64.39     10.35 o 
  16   4  -3       21.34       21.74      6.16 o 
   0   5  -3     2116.98     2157.06     42.82 o 
   1   5  -3     1475.19     1541.62     16.80 o 
   2   5  -3      533.21      518.58     10.19 o 
   3   5  -3      460.88      472.96      8.10 o 
   4   5  -3      499.05      481.88     12.65 o 
   5   5  -3      143.29      147.70      5.94 o 
   6   5  -3      748.39      740.76     13.68 o 
   7   5  -3      276.39      264.99     18.73 o 
   8   5  -3       52.24       47.93      6.79 o 
   9   5  -3      211.18      238.82     15.22 o 
  10   5  -3       68.40       75.29      9.39 o 
  11   5  -3      104.28       97.60     10.99 o 
  12   5  -3      108.68      110.67     12.17 o 
  13   5  -3       74.79       65.79     10.13 o 
   1   6  -3      222.86      233.50      7.58 o 
   2   6  -3      295.15      297.47      8.24 o 
   3   6  -3     1954.53     1945.89     21.57 o 
   4   6  -3      659.32      627.45     13.54 o 
   5   6  -3      624.95      611.24      8.87 o 
   6   6  -3        0.07        0.66      1.33 o 
   7   6  -3      217.99      193.77     10.56 o 
   8   6  -3      249.61      250.42     12.28 o 
   9   6  -3      206.10      208.41     14.96 o 
  10   6  -3       29.40       29.12      6.17 o 
  11   6  -3        8.27        3.31      3.71 o 
  12   6  -3        0.68       -2.53      3.38 o 
  13   6  -3       24.22       22.40      6.57 o 
  15   6  -3       44.51       64.99     13.64 o 
   0   7  -3      238.64      236.60     10.94 o 
   1   7  -3      220.66      210.22      6.70 o 
   2   7  -3      102.45       94.66      5.01 o 
   3   7  -3       41.67       34.25      3.04 o 
   4   7  -3      200.72      206.47      5.16 o 
   5   7  -3      758.40      749.43     13.53 o 
   6   7  -3     1329.59     1289.20     29.81 o 
   7   7  -3      621.91      608.90     19.42 o 
   8   7  -3       67.95       58.02      6.59 o 
   9   7  -3        0.60        0.89      2.42 o 
  10   7  -3       80.41       78.96      7.90 o 
  11   7  -3       15.31       12.55      4.36 o 
  12   7  -3       22.24       27.16      7.58 o 
  14   7  -3        4.16        9.57      5.75 o 
   1   8  -3       62.89       60.68      4.15 o 
   2   8  -3      135.45      129.83      7.11 o 
   3   8  -3      226.97      243.98      8.25 o 
   4   8  -3      187.27      182.46      6.50 o 
   5   8  -3      139.68      143.14      9.95 o 
   6   8  -3        7.95       15.03      4.57 o 
   7   8  -3       64.68       75.08     13.92 o 
   8   8  -3       30.31       31.43      5.23 o 
   9   8  -3       27.48       39.77      6.85 o 
  10   8  -3       20.36       21.59      4.70 o 
  11   8  -3        8.56        0.03      3.76 o 
  13   8  -3       10.42        3.44      5.29 o 
   0   9  -3       14.86        8.86      4.23 o 
   1   9  -3       89.25       97.42      6.62 o 
   2   9  -3       90.36       87.00      6.26 o 
   3   9  -3       24.49       24.15      3.54 o 
   4   9  -3       14.52       11.33      2.44 o 
   5   9  -3       91.49       92.21      7.04 o 
   6   9  -3       86.79       80.05     13.89 o 
   7   9  -3      116.77      129.76     10.28 o 
   8   9  -3       40.76       46.37      6.49 o 
   9   9  -3        1.77        1.56      4.55 o 
  10   9  -3        2.89        0.72      2.96 o 
  11   9  -3        6.43        1.66      3.70 o 
  12   9  -3        4.03        8.06      6.58 o 
   1  10  -3        2.69        7.51      2.93 o 
   2  10  -3      112.95      121.33      7.90 o 
   3  10  -3       55.68       57.71      5.51 o 
   4  10  -3       23.15       19.03      3.95 o 
   5  10  -3        3.04        0.05      2.65 o 
   6  10  -3        0.37        0.33      2.52 o 
   7  10  -3       17.75       20.10      5.42 o 
   8  10  -3        0.82        1.91      2.66 o 
   9  10  -3       79.64       91.88      7.62 o 
  10  10  -3       47.63       46.33      7.54 o 
  11  10  -3       25.21       22.89     12.33 o 
   0  11  -3       64.74       54.28      9.74 o 
   1  11  -3      160.59      176.43      9.91 o 
   2  11  -3       63.30       57.25      6.81 o 
   3  11  -3       26.66       16.22      4.70 o 
   4  11  -3        2.46        0.50      2.04 o 
   5  11  -3       14.70       12.21      2.86 o 
   6  11  -3        2.64        2.93      2.14 o 
   7  11  -3        7.34        9.03      2.65 o 
   8  11  -3        1.01       -1.67      2.43 o 
   9  11  -3       12.01        9.21      3.75 o 
  10  11  -3       13.46        9.40      6.73 o 
   1  12  -3        6.13        2.32      2.77 o 
   2  12  -3       49.76       40.93      6.26 o 
   3  12  -3       20.88       18.77      5.16 o 
   4  12  -3        5.02        8.16     10.15 o 
   5  12  -3        8.44        9.36      3.56 o 
   6  12  -3        0.68       -3.22      3.22 o 
   7  12  -3       11.43        8.99      3.83 o 
   8  12  -3        0.49       -1.00      2.75 o 
   0  13  -3        7.57        4.20      4.13 o 
   1  13  -3        0.25        2.74      2.69 o 
   2  13  -3        6.96        9.74      9.37 o 
   3  13  -3        4.80        8.32      3.75 o 
   4  13  -3       11.51       12.55      5.13 o 
   5  13  -3        0.05       -2.29      3.65 o 
   0   0  -2     4022.45     4184.70     27.04 o 
   2   0  -2     9097.00     8617.59     31.91 o 
   4   0  -2     2815.48     2713.86     23.16 o 
  16   0  -2       75.91       78.98     13.16 o 
   1   1  -2     9862.98     9563.84     18.73 o 
   2   1  -2    11361.50    10785.30     28.03 o 
   3   1  -2      314.37      318.79      3.81 o 
   4   1  -2      400.13      361.81      5.98 o 
   5   1  -2      160.74      147.81      6.71 o 
   8   1  -2      835.50      749.92     10.98 o 
   9   1  -2       76.42       71.79      3.96 o 
  10   1  -2      992.58      934.80     15.54 o 
  15   1  -2       16.95       12.81      5.12 o 
  16   1  -2       20.94       17.82      4.59 o 
  17   1  -2        1.57        0.31      3.84 o 
   0   2  -2     1503.90     1492.94      9.90 o 
   1   2  -2     7371.10     7286.03     20.70 o 
   2   2  -2     4119.57     4246.65     15.54 o 
   3   2  -2      511.70      510.25      4.87 o 
   4   2  -2      572.75      561.37      8.80 o 
   5   2  -2      680.86      661.70     20.40 o 
   6   2  -2      193.00      192.22     11.04 o 
  15   2  -2       13.56       12.17      4.39 o 
  16   2  -2       32.14       34.65      6.36 o 
  17   2  -2        2.21       -1.62      3.55 o 
   1   3  -2     4039.21     4089.38     15.12 o 
   2   3  -2      651.63      678.38      5.26 o 
   3   3  -2      605.88      569.57      6.20 o 
   4   3  -2     1809.42     1810.30     13.70 o 
   5   3  -2      335.10      370.29      7.25 o 
   6   3  -2      174.80      199.32      9.89 o 
   7   3  -2      353.25      390.77     16.59 o 
   8   3  -2      236.83      222.01     13.46 o 
  14   3  -2       71.47       71.09      8.61 o 
  15   3  -2       32.10       35.20      6.18 o 
  16   3  -2      105.09      116.85     11.32 o 
  17   3  -2        4.87       14.92      5.23 o 
   0   4  -2      847.56      868.59     17.22 o 
   1   4  -2     1957.56     2044.09     13.03 o 
   2   4  -2      434.79      430.60      5.42 o 
   3   4  -2       38.13       43.57      2.43 o 
   4   4  -2        5.71        7.02      0.92 o 
   5   4  -2     1405.18     1422.69     18.92 o 
   6   4  -2      461.19      452.41      7.83 o 
   7   4  -2      268.00      278.72      6.18 o 
   8   4  -2       12.91       12.03      3.95 o 
   9   4  -2        8.84        5.43      3.89 o 
  10   4  -2       72.30       75.33      9.38 o 
  11   4  -2      117.45       97.55     11.28 o 
  12   4  -2      128.07      130.03     13.47 o 
  13   4  -2       69.89       64.42     10.51 o 
  14   4  -2        4.39        8.63      2.87 o 
  15   4  -2        6.92        6.62      3.05 o 
  16   4  -2       29.39       33.92      5.27 o 
   1   5  -2      196.60      182.64      4.53 o 
   2   5  -2       53.68       46.71      2.11 o 
   3   5  -2      158.51      166.71      4.06 o 
   4   5  -2       73.19       70.48      2.64 o 
   5   5  -2      475.05      487.01      6.30 o 
   6   5  -2       35.73       30.70      1.92 o 
   7   5  -2       32.71       33.26      2.39 o 
   8   5  -2      363.20      356.63     12.03 o 
   9   5  -2      112.16      114.47      5.48 o 
  10   5  -2       77.52       87.82     10.55 o 
  11   5  -2       49.37       46.30      8.05 o 
  12   5  -2        2.82        2.29      3.81 o 
  13   5  -2       27.79       19.53      3.58 o 
  14   5  -2       15.71       16.85      4.03 o 
  15   5  -2       18.02       16.55      4.69 o 
  16   5  -2       15.53       11.86      4.51 o 
   0   6  -2      503.13      571.25     10.73 o 
   1   6  -2       83.30       88.43      3.10 o 
   2   6  -2      245.69      240.03      5.47 o 
   3   6  -2       94.92       97.74      3.16 o 
   4   6  -2      277.04      269.55      5.74 o 
   5   6  -2      105.66       98.48      3.21 o 
   6   6  -2      572.63      562.00      9.69 o 
   7   6  -2      324.68      316.93      7.43 o 
   8   6  -2       34.42       36.55      3.30 o 
   9   6  -2       56.78       54.45      4.47 o 
  10   6  -2      122.60      128.58     12.97 o 
  11   6  -2       51.18       60.91      9.65 o 
  12   6  -2        7.23        5.64      3.31 o 
  13   6  -2       23.57       28.67      5.57 o 
  14   6  -2       20.65       25.80      5.76 o 
  15   6  -2       17.59        6.65      3.23 o 
   1   7  -2       92.69       96.21      3.38 o 
   2   7  -2       69.92       70.75      2.96 o 
   3   7  -2      538.63      535.98      9.96 o 
   4   7  -2      100.27       97.56      4.10 o 
   5   7  -2       63.62       66.82      3.52 o 
   6   7  -2       23.04       21.66      2.79 o 
   7   7  -2      309.92      291.17     11.21 o 
   8   7  -2       71.83       64.55      4.67 o 
   9   7  -2       65.59       59.24      6.88 o 
  10   7  -2       24.97       14.57      3.91 o 
  11   7  -2        1.12       -0.66      2.16 o 
  12   7  -2        1.35        1.81      2.78 o 
  13   7  -2       20.03       23.16      5.16 o 
  14   7  -2       13.28       16.69      7.83 o 
  15   7  -2       46.50       56.65     10.30 o 
   0   8  -2      289.75      301.41     10.85 o 
   1   8  -2       65.69       61.65      3.74 o 
   2   8  -2      104.93       98.26      3.48 o 
   3   8  -2       71.80       70.31      3.78 o 
   4   8  -2        6.15        5.81      2.28 o 
   5   8  -2      175.65      169.75      8.51 o 
   6   8  -2      163.67      168.11      7.82 o 
   7   8  -2      209.55      205.36      8.63 o 
   8   8  -2        6.51        7.86      4.94 o 
   9   8  -2      112.68      115.47      8.04 o 
  10   8  -2       40.97       36.42      7.04 o 
  11   8  -2       11.44       12.16      2.93 o 
  12   8  -2        9.85        8.80      6.01 o 
  13   8  -2       11.61       14.85      4.68 o 
  14   8  -2        1.08        3.27      5.02 o 
   1   9  -2       20.11       23.71      2.59 o 
   2   9  -2      149.23      137.57      7.59 o 
   3   9  -2      225.38      221.99      9.64 o 
   4   9  -2      104.43       96.36      5.67 o 
   5   9  -2      291.33      295.27      9.85 o 
   6   9  -2       90.56       88.12      4.97 o 
   7   9  -2      305.93      314.87     12.97 o 
   8   9  -2      121.69      121.18     11.64 o 
   9   9  -2       99.30      107.58      8.10 o 
  10   9  -2       43.37       36.36      5.03 o 
  11   9  -2        1.34        0.35      2.59 o 
  12   9  -2        1.58        1.41      3.51 o 
  13   9  -2        3.14        3.64      7.54 o 
   0  10  -2      357.70      372.59     22.74 o 
   1  10  -2      100.35       98.94      6.20 o 
   2  10  -2       28.40       25.34      3.10 o 
   3  10  -2       83.18       88.42      4.81 o 
   4  10  -2       48.38       48.90      4.06 o 
   5  10  -2       20.57       18.85      2.67 o 
   6  10  -2        2.81        3.24      2.31 o 
   7  10  -2       22.82       17.44      3.51 o 
   8  10  -2        1.22        2.78      2.35 o 
   9  10  -2        0.32       -1.64      2.60 o 
  10  10  -2       11.13       11.64      2.93 o 
  11  10  -2        6.76       12.79      4.27 o 
  12  10  -2       39.52       38.36      5.02 o 
   1  11  -2      130.52      117.57      9.82 o 
   2  11  -2       38.83       31.72      5.54 o 
   3  11  -2       70.24       80.81      5.66 o 
   4  11  -2       28.53       27.36      3.24 o 
   5  11  -2        1.02        0.93      2.15 o 
   6  11  -2        2.29        2.33      2.41 o 
   7  11  -2       28.66       30.22      4.54 o 
   8  11  -2        1.91        1.59      2.69 o 
   9  11  -2       63.17       75.38      6.55 o 
  10  11  -2       13.89       22.03      5.26 o 
   0  12  -2       64.40       51.67     10.34 o 
   1  12  -2      100.17      125.01     10.78 o 
   2  12  -2       45.32       44.82     18.91 o 
   3  12  -2        0.87        2.61      2.63 o 
   4  12  -2        0.94        1.12      3.31 o 
   5  12  -2       30.04       31.14      5.24 o 
   6  12  -2       15.03       15.29      4.09 o 
   7  12  -2       12.26       12.04      3.86 o 
   8  12  -2        3.09        4.52      3.06 o 
   9  12  -2        7.83        2.00      2.47 o 
   1  13  -2        8.71        5.13      3.60 o 
   2  13  -2        0.75        5.82      2.95 o 
   3  13  -2       75.79       90.99     14.58 o 
   4  13  -2        8.43        6.92      2.94 o 
   5  13  -2        4.14        3.16      3.03 o 
   6  13  -2        1.93       -1.51      3.73 o 
   0  14  -2        4.88       -0.99      3.98 o 
   1  14  -2        7.27        2.60      4.06 o 
   2   0  -1      514.02      509.32      7.01 o 
   4   0  -1     1674.66     1634.21     16.32 o 
   6   0  -1      455.84      454.69     10.71 o 
   8   0  -1      837.80      803.99     17.55 o 
  10   0  -1      666.60      683.69     18.52 o 
  12   0  -1      758.42      712.97     31.34 o 
  14   0  -1       71.51       64.17     11.16 o 
  16   0  -1       30.06       24.58      7.35 o 
   0   1  -1     9769.38     8814.49     21.64 o 
   1   1  -1     3573.67     3399.87      8.84 o 
   2   1  -1     7559.25     7248.67     20.75 o 
   3   1  -1      454.58      483.01      5.47 o 
   4   1  -1     1107.40     1116.47      9.25 o 
   5   1  -1      346.44      355.88      5.77 o 
   6   1  -1      367.84      352.51     14.67 o 
   9   1  -1      116.40      121.04      7.49 o 
  10   1  -1      177.82      154.99      9.02 o 
  11   1  -1      115.84       95.93      7.56 o 
  12   1  -1      685.62      658.73     21.19 o 
  13   1  -1       46.98       51.59      6.94 o 
  14   1  -1       81.38       84.47     11.16 o 
  15   1  -1       39.50       35.84      6.37 o 
  16   1  -1       48.84       48.80      7.42 o 
  17   1  -1        0.49        6.73      4.18 o 
   1   2  -1      498.00      482.72      3.44 o 
   2   2  -1    11890.29    10944.45     28.79 o 
   3   2  -1     4422.69     4537.09     14.14 o 
   4   2  -1     1563.20     1520.43      9.57 o 
   5   2  -1     1750.97     1862.18     12.82 o 
   6   2  -1      122.00      128.06      5.39 o 
  12   2  -1       69.73       71.36      7.31 o 
  13   2  -1       88.40       83.45      8.14 o 
  14   2  -1      309.06      298.58     15.80 o 
  15   2  -1       71.66       65.53     17.36 o 
  16   2  -1       31.97       36.88      6.52 o 
  17   2  -1        5.38        6.69      4.14 o 
   0   3  -1     5895.46     5497.72     23.36 o 
   1   3  -1     1075.07     1042.01      5.99 o 
   2   3  -1      337.82      327.08      3.24 o 
   3   3  -1      474.81      511.86      4.39 o 
   4   3  -1     1576.85     1637.83      9.25 o 
   5   3  -1      808.87      863.51      9.85 o 
   6   3  -1     6331.85     6412.26     29.52 o 
   7   3  -1      163.37      187.15      5.50 o 
   8   3  -1      330.53      341.84     13.78 o 
  11   3  -1       32.00       30.94      4.83 o 
  12   3  -1      258.50      260.42     31.58 o 
  13   3  -1       55.27       53.70      6.78 o 
  14   3  -1        8.85        3.42      3.03 o 
  15   3  -1        5.71        3.83      3.18 o 
  16   3  -1       16.27       19.71      5.03 o 
  17   3  -1        3.03        2.46      7.94 o 
   1   4  -1     1427.88     1454.79      8.26 o 
   2   4  -1      373.35      340.36      3.57 o 
   3   4  -1       97.84      108.84      2.18 o 
   4   4  -1     2971.08     3034.42     17.94 o 
   5   4  -1      730.37      761.89      9.75 o 
   6   4  -1       27.03       27.76      2.42 o 
   7   4  -1      609.36      641.20     11.68 o 
   8   4  -1      583.06      580.68     12.45 o 
   9   4  -1       81.39       77.91      4.92 o 
  10   4  -1       84.01       83.66      5.48 o 
  11   4  -1       19.90       20.88      3.35 o 
  12   4  -1        2.75        1.74      1.90 o 
  13   4  -1      111.03      109.23      9.04 o 
  14   4  -1       35.89       40.27      5.13 o 
  15   4  -1       17.06       17.25      5.04 o 
  16   4  -1       69.31       75.12      9.47 o 
  17   4  -1        1.52       -7.98      9.40 o 
   0   5  -1      263.54      224.22      5.08 o 
   1   5  -1      155.87      155.42      3.09 o 
   2   5  -1      210.25      205.73      4.52 o 
   3   5  -1       74.51       69.29      2.72 o 
   4   5  -1      101.21      118.14      3.79 o 
   5   5  -1      224.69      235.84      6.83 o 
   6   5  -1      598.57      593.14      9.42 o 
   7   5  -1      191.84      190.05      5.79 o 
   8   5  -1       68.34       69.19      3.75 o 
   9   5  -1        1.81       -0.61      1.72 o 
  10   5  -1       65.13       76.72      6.31 o 
  11   5  -1       82.06       79.55      4.81 o 
  12   5  -1        9.56       12.28      4.64 o 
  13   5  -1       25.85       30.55      4.26 o 
  14   5  -1       31.27       31.82     17.01 o 
  15   5  -1        7.13        5.04      3.21 o 
  16   5  -1        0.66       -0.12      3.25 o 
   1   6  -1      863.10      940.30      8.03 o 
   2   6  -1      580.14      632.65      8.06 o 
   3   6  -1      143.28      136.22      3.62 o 
   4   6  -1      675.19      665.62     15.78 o 
   5   6  -1        5.57        6.53      1.15 o 
   6   6  -1        0.92        1.48      0.78 o 
   7   6  -1      312.08      306.07      7.22 o 
   8   6  -1      131.98      137.31      4.17 o 
   9   6  -1      134.56      130.66      5.06 o 
  10   6  -1       23.87       28.09      2.98 o 
  11   6  -1       21.06       16.13      2.15 o 
  12   6  -1       53.58       46.17      6.80 o 
  13   6  -1       42.42       47.87      6.95 o 
  14   6  -1       64.41       64.50      8.45 o 
  15   6  -1       18.70       23.49      5.96 o 
  16   6  -1       25.73       29.94      6.59 o 
   0   7  -1      264.84      280.96      8.01 o 
   1   7  -1      192.48      192.84      3.72 o 
   2   7  -1       88.76       96.18      3.98 o 
   3   7  -1       53.94       63.74      3.47 o 
   4   7  -1      188.12      191.90      7.33 o 
   5   7  -1      600.99      614.36     11.23 o 
   6   7  -1      342.73      352.39      9.61 o 
   7   7  -1      225.09      209.48      5.22 o 
   8   7  -1       13.35       12.90      1.83 o 
   9   7  -1       29.92       33.08      3.43 o 
  10   7  -1       17.49       16.38      2.50 o 
  11   7  -1       94.01      103.39      7.83 o 
  12   7  -1       19.59       12.95      3.70 o 
  13   7  -1        8.57       21.23      5.16 o 
  14   7  -1        3.98        5.17      3.89 o 
  15   7  -1       12.71       15.46      5.87 o 
   1   8  -1      111.06      108.02      3.25 o 
   2   8  -1       21.59       25.16      2.71 o 
   3   8  -1      338.82      346.45      8.39 o 
   4   8  -1       58.77       57.55      4.13 o 
   5   8  -1      492.30      523.66     12.10 o 
   6   8  -1       97.53      100.90      5.34 o 
   7   8  -1      281.67      273.38      8.43 o 
   8   8  -1      219.43      216.46      8.41 o 
   9   8  -1       86.66       96.70      5.88 o 
  10   8  -1        6.60        9.62      2.90 o 
  11   8  -1        1.00       -2.76      2.98 o 
  12   8  -1        1.20        0.73      2.44 o 
  13   8  -1       13.11       -0.82      3.17 o 
  14   8  -1        0.90        0.18      5.81 o 
   0   9  -1        4.20        3.92      1.87 o 
   1   9  -1      141.93      141.66      3.91 o 
   2   9  -1       25.73       21.53      3.48 o 
   3   9  -1      134.62      144.85      5.81 o 
   4   9  -1      449.73      448.73     11.64 o 
   5   9  -1      427.19      440.54     11.84 o 
   6   9  -1      172.96      181.18      7.13 o 
   7   9  -1      112.63      108.99      5.71 o 
   8   9  -1      156.07      152.09      6.86 o 
   9   9  -1       88.16      100.01      6.88 o 
  10   9  -1        5.85        1.98      2.73 o 
  11   9  -1       37.85       41.30      4.63 o 
  12   9  -1        4.99        8.44      2.59 o 
  13   9  -1       17.90       19.42      4.02 o 
   1  10  -1       28.97       30.06      5.45 o 
   2  10  -1       14.98       13.09      2.53 o 
   3  10  -1      322.35      327.79     10.20 o 
   4  10  -1      294.08      312.07     10.19 o 
   5  10  -1       82.77       75.28      5.35 o 
   6  10  -1        3.68        0.50      1.85 o 
   7  10  -1       86.84       89.74      5.48 o 
   8  10  -1       26.63       24.80      3.97 o 
   9  10  -1      206.42      213.20     10.21 o 
  10  10  -1        8.72        5.21      3.02 o 
  11  10  -1        5.14       10.42      3.52 o 
  12  10  -1       10.15       13.55      4.75 o 
   0  11  -1       64.26       55.79     10.05 o 
   1  11  -1       28.19       24.53      4.38 o 
   2  11  -1       16.49       22.81      4.15 o 
   3  11  -1      119.33      120.11      6.61 o 
   4  11  -1       70.00       70.06      6.93 o 
   5  11  -1       17.59       21.08      3.31 o 
   6  11  -1        3.39        1.64      1.74 o 
   7  11  -1       13.99       10.12      2.61 o 
   8  11  -1        2.33       10.57      2.97 o 
   9  11  -1       26.59       35.52      4.60 o 
  10  11  -1        4.04        1.08      2.49 o 
  11  11  -1       10.88        9.79      3.10 o 
   1  12  -1       39.50       43.36      7.02 o 
   2  12  -1       12.93       13.71      2.99 o 
   3  12  -1       26.62       33.10      5.07 o 
   4  12  -1        5.43        1.30      2.61 o 
   5  12  -1        2.42        4.14      2.74 o 
   6  12  -1        0.37        0.79      2.62 o 
   7  12  -1        3.72        1.94      2.35 o 
   8  12  -1        1.13        0.59      2.88 o 
   9  12  -1       24.25       38.53      5.16 o 
   0  13  -1        4.00        7.02      6.10 o 
   1  13  -1       11.33       16.60      6.81 o 
   2  13  -1        0.82        7.61      4.35 o 
   3  13  -1        0.92        2.67      2.95 o 
   4  13  -1       12.46       18.99      5.94 o 
   5  13  -1        0.78        2.07      3.87 o 
   6  13  -1        1.44       -0.02      4.24 o 
   7  13  -1        5.42        4.29      3.35 o 
   1  14  -1        4.70        6.62      3.52 o 
   2  14  -1        3.86        4.68      3.78 o 
   3  14  -1       23.04       14.65      7.42 o 
   2   0   0     1356.49     1341.88     16.02 o 
   4   0   0      536.98      504.65      8.05 o 
   6   0   0     2593.07     2463.47     22.02 o 
   8   0   0      741.48      681.05     15.20 o 
  10   0   0      455.88      481.11     22.61 o 
  12   0   0     4401.60     4461.14     76.82 o 
  14   0   0       32.63       34.31      8.38 o 
  16   0   0      109.40      111.45     15.06 o 
   2   1   0     4702.48     4588.87     15.85 o 
   3   1   0      183.41      205.23      2.71 o 
   4   1   0     6671.15     6107.17     25.04 o 
   5   1   0      210.62      212.71      3.77 o 
   6   1   0      264.41      268.81      4.11 o 
   7   1   0       97.92      104.11      3.47 o 
   8   1   0     1063.96     1094.69     21.22 o 
   9   1   0       43.77       45.27      4.98 o 
  10   1   0     1428.01     1421.06     39.67 o 
  11   1   0        2.18        2.32      2.80 o 
  12   1   0      122.12      106.16      8.94 o 
  13   1   0       41.32       36.14      5.72 o 
  14   1   0        8.97       11.60      4.15 o 
  15   1   0        1.37       -2.17      3.17 o 
  16   1   0       25.37       23.25      5.25 o 
  17   1   0        0.19        2.15      5.54 o 
   0   2   0      218.29      199.42      2.92 o 
   1   2   0      153.73      154.15      2.08 o 
   2   2   0     4114.71     3879.11     17.19 o 
   3   2   0      108.85      112.45      2.31 o 
   4   2   0     2297.29     2241.36     12.19 o 
   5   2   0      262.09      219.74      4.00 o 
   6   2   0     9058.65     8906.93     26.82 o 
   7   2   0      369.42      407.24      6.22 o 
   8   2   0      403.98      419.52     10.50 o 
   9   2   0       41.45       45.91      3.82 o 
  10   2   0       71.00       67.15      9.82 o 
  11   2   0       44.42       57.28      6.22 o 
  12   2   0      108.30       97.47      8.40 o 
  13   2   0       38.93       31.59      5.33 o 
  14   2   0      290.18      317.03     18.65 o 
  15   2   0        7.38        3.45      3.39 o 
  16   2   0       21.66       23.85      6.09 o 
  17   2   0        7.32       16.18      5.34 o 
   1   3   0      954.04      926.60      5.70 o 
   2   3   0     3701.82     3585.29     13.33 o 
   3   3   0       45.00       63.03      1.44 o 
   4   3   0       35.47       50.01      1.56 o 
   5   3   0       22.66       32.50      1.55 o 
   6   3   0     1670.31     1792.76     11.55 o 
   7   3   0      231.99      216.32      4.95 o 
   8   3   0       15.80       32.58      2.61 o 
   9   3   0       20.37       22.05      2.84 o 
  10   3   0      228.76      232.28      8.82 o 
  11   3   0       10.11        4.62      2.09 o 
  12   3   0        4.57        4.57      5.93 o 
  13   3   0       39.17       34.51      5.63 o 
  14   3   0      213.46      247.14     13.98 o 
  15   3   0       13.34       18.23      4.91 o 
  16   3   0       33.50       39.59      6.82 o 
  17   3   0        5.57        7.32      4.29 o 
   0   4   0        0.12        0.57      0.54 o 
   1   4   0       85.01       75.93      1.90 o 
   2   4   0     1421.90     1383.78      8.81 o 
   3   4   0      998.26      957.35      8.18 o 
   4   4   0      656.74      689.89      5.46 o 
   5   4   0      162.75      182.50      3.72 o 
   6   4   0      186.06      175.51      3.66 o 
   7   4   0       33.29       43.87      2.31 o 
   8   4   0      705.38      791.13     10.13 o 
   9   4   0       12.06        7.66      1.63 o 
  10   4   0       97.86      103.48      5.30 o 
  11   4   0      178.83      169.36      7.08 o 
  12   4   0       40.57       56.25      4.46 o 
  13   4   0       13.84       12.04      3.10 o 
  14   4   0        3.76        4.46      2.77 o 
  15   4   0        6.43        7.49      3.08 o 
  16   4   0        2.56       -1.62      7.44 o 
  17   4   0        1.72        3.57      3.90 o 
   1   5   0       34.27       31.58      1.15 o 
   2   5   0      193.30      211.04      4.29 o 
   3   5   0      299.66      344.61      6.18 o 
   4   5   0     1524.12     1662.03     17.71 o 
   5   5   0       81.63       90.74      4.40 o 
   6   5   0       21.04       23.26      1.51 o 
   7   5   0        7.95        3.95      1.05 o 
   8   5   0      669.41      679.07      9.30 o 
   9   5   0        0.03        0.48      1.18 o 
  10   5   0       11.16       14.23      2.02 o 
  11   5   0        8.55        9.25      2.09 o 
  12   5   0       17.26       12.23      2.36 o 
  13   5   0       39.79       36.46      3.86 o 
  14   5   0       94.75       91.16      9.79 o 
  15   5   0        9.79        2.91      4.10 o 
  16   5   0       45.75       65.37      9.46 o 
   0   6   0     2062.47     2229.47     20.30 o 
   1   6   0      107.29      108.18      2.36 o 
   2   6   0      447.51      482.38      8.21 o 
   3   6   0       72.96       69.14      3.92 o 
   4   6   0       83.25       87.68      4.48 o 
   5   6   0        4.29        4.01      1.44 o 
   6   6   0      243.44      238.45      7.82 o 
   7   6   0       18.02       17.40      1.62 o 
   8   6   0        7.31        6.89      1.07 o 
   9   6   0       43.94       43.32      3.05 o 
  10   6   0       21.49       19.42      2.31 o 
  11   6   0       12.85        8.53      1.77 o 
  12   6   0        3.45        3.43      2.78 o 
  13   6   0       21.65       28.14      4.62 o 
  14   6   0        2.34        3.73      7.99 o 
  15   6   0        0.28       -3.36      4.35 o 
  16   6   0        7.09       10.75      4.85 o 
   1   7   0       25.83       21.32      1.21 o 
   2   7   0      151.02      152.78      4.97 o 
   3   7   0       28.44       33.35      2.95 o 
   4   7   0      112.52      111.60      5.42 o 
   5   7   0        1.83        3.03      1.53 o 
   6   7   0       18.64       18.25      2.76 o 
   7   7   0        5.97        3.29      1.84 o 
   8   7   0      111.63      118.03      6.49 o 
   9   7   0       53.95       47.66      4.27 o 
  10   7   0       36.73       26.54      3.31 o 
  11   7   0        1.92        4.31      2.18 o 
  12   7   0        9.61        7.69      2.18 o 
  13   7   0       10.82       13.18      4.87 o 
  14   7   0        3.96       -2.00      3.78 o 
  15   7   0       14.55        7.91      4.65 o 
   0   8   0        8.12       11.36      1.57 o 
   1   8   0        2.65        4.65      0.99 o 
   2   8   0       78.67       99.78      5.11 o 
   3   8   0        0.04       -1.77      1.77 o 
   4   8   0        1.96        3.70      1.88 o 
   5   8   0       31.80       33.03      3.41 o 
   6   8   0      660.35      641.88     14.27 o 
   7   8   0      128.22      132.33      6.08 o 
   8   8   0        2.71        4.84      2.01 o 
   9   8   0       23.77       18.93      2.64 o 
  10   8   0        0.16        1.08      1.96 o 
  11   8   0       33.04       35.36      3.73 o 
  12   8   0        1.19        0.47      2.41 o 
  13   8   0       12.85       20.10      3.61 o 
  14   8   0        0.05       -3.33      3.57 o 
   1   9   0       61.34       51.70      3.31 o 
   2   9   0      139.73      147.75      5.89 o 
   3   9   0      139.69      144.21      7.74 o 
   4   9   0        0.31        0.81      2.24 o 
   5   9   0       47.48       44.48      4.26 o 
   6   9   0      204.96      203.54      8.55 o 
   7   9   0       27.40       31.82      3.53 o 
   8   9   0      195.93      217.81      8.31 o 
   9   9   0       49.77       49.66      4.26 o 
  10   9   0      137.09      135.17      7.00 o 
  11   9   0        1.63        3.64      2.77 o 
  12   9   0        4.84        3.52      2.58 o 
  13   9   0        3.56        4.39      2.62 o 
   0  10   0       65.42       68.87      4.59 o 
   1  10   0       80.03       90.47      5.38 o 
   2  10   0      111.93      111.63      5.44 o 
   3  10   0        6.79        6.10      2.20 o 
   4  10   0        0.11       -0.74      2.22 o 
   5  10   0      112.84      112.47      6.63 o 
   6  10   0       61.93       59.52      5.70 o 
   7  10   0       76.90       75.24      5.26 o 
   8  10   0       82.01       97.24      5.99 o 
   9  10   0        0.01       -0.21      2.05 o 
  10  10   0      130.15      110.81      7.68 o 
  11  10   0       11.17       18.70      3.80 o 
  12  10   0        0.03        1.62      2.55 o 
   1  11   0       61.48       59.49      6.09 o 
   2  11   0        1.58        0.54      3.32 o 
   3  11   0      262.15      265.69      9.86 o 
   4  11   0        5.44        0.35      2.40 o 
   5  11   0       16.10       10.39      2.43 o 
   6  11   0        0.20        2.86      2.46 o 
   7  11   0       35.95       25.50      3.32 o 
   8  11   0       84.31       83.54      5.79 o 
   9  11   0      114.36      127.34      8.30 o 
  10  11   0        0.09        1.82      3.97 o 
  11  11   0        9.08        5.11      4.26 o 
   0  12   0        0.37        4.42      5.86 o 
   1  12   0      133.23      131.93      8.05 o 
   2  12   0      134.56      132.43      9.36 o 
   3  12   0        6.16        6.51      3.36 o 
   4  12   0        2.14        1.67      2.91 o 
   5  12   0       79.76       98.37      8.39 o 
   6  12   0        4.38        2.43      2.51 o 
   7  12   0       17.27       23.82      4.66 o 
   8  12   0        1.30       -0.68      2.73 o 
   9  12   0        3.63        8.39      3.07 o 
   1  13   0       41.26       42.71      7.20 o 
   2  13   0       34.79       32.30      5.20 o 
   3  13   0       87.60       88.69      8.33 o 
   4  13   0       23.44       23.58      4.54 o 
   5  13   0       12.95       12.65      3.66 o 
   6  13   0        2.01        3.81      3.70 o 
   7  13   0       12.43       14.44      4.41 o 
   0  14   0        1.79        2.98      3.48 o 
   1  14   0       11.52        6.89      4.06 o 
   2  14   0        2.27        5.01      3.42 o 
   3  14   0        0.01       -2.23      2.99 o 
   2   0   1      488.57      482.63      5.04 o 
   4   0   1     1616.84     1585.86     15.57 o 
   6   0   1      455.78      455.10      8.23 o 
   8   0   1      830.64      790.20     36.04 o 
  10   0   1      672.22      688.55     19.42 o 
  12   0   1      758.21      755.29     22.42 o 
  14   0   1       65.33       73.29     11.40 o 
  16   0   1       27.91       23.44      7.94 o 
   0   1   1     9761.51     8920.39     21.36 o 
   1   1   1     3565.39     3415.90      9.32 o 
   2   1   1     7589.02     7283.95     23.92 o 
   3   1   1      453.11      477.35      4.78 o 
   4   1   1     1103.46     1127.64      7.04 o 
   5   1   1      345.12      359.56      4.28 o 
   6   1   1      339.46      337.31      6.12 o 
   7   1   1      371.74      401.33      6.83 o 
   8   1   1      819.21      809.33     10.42 o 
   9   1   1      116.16      126.34      5.05 o 
  10   1   1      175.20      152.51      6.60 o 
  11   1   1      114.82      111.48      6.07 o 
  12   1   1      682.56      695.49     15.29 o 
  13   1   1       46.53       47.99      6.39 o 
  14   1   1       81.79       87.42      8.76 o 
  15   1   1       39.41       44.01      6.88 o 
  16   1   1       48.23       55.86      7.77 o 
  17   1   1        0.52       12.52      8.32 o 
   1   2   1      494.95      483.48      3.90 o 
   2   2   1    11906.44    11004.23     28.23 o 
   3   2   1     4443.84     4558.91     18.54 o 
   4   2   1     1588.95     1531.73      9.26 o 
   5   2   1     1745.86     1863.26     14.49 o 
   6   2   1      121.99      128.35      3.01 o 
   7   2   1      464.91      516.33      8.28 o 
   8   2   1      211.63      202.09      5.22 o 
   9   2   1       89.58       86.23      4.16 o 
  10   2   1      746.04      710.71     12.37 o 
  11   2   1       48.38       51.92      3.68 o 
  12   2   1       69.93       74.73      6.18 o 
  13   2   1       89.35       97.23      8.90 o 
  14   2   1      309.34      308.68     15.92 o 
  15   2   1       73.18       60.78     12.21 o 
  16   2   1       32.30       23.19      5.24 o 
  17   2   1        5.22        8.39      4.43 o 
   0   3   1     5928.19     5538.35     19.61 o 
   1   3   1     1059.98     1019.73      6.03 o 
   2   3   1      323.28      318.61      3.47 o 
   3   3   1      475.22      512.32      4.57 o 
   4   3   1     1584.60     1627.98      8.25 o 
   5   3   1      807.34      872.16      8.22 o 
   6   3   1     6347.06     6421.69     24.31 o 
   7   3   1      159.75      178.49      3.84 o 
   8   3   1      336.78      347.30      6.14 o 
   9   3   1       10.50        7.72      1.39 o 
  10   3   1      106.67      115.55      5.01 o 
  11   3   1       31.41       25.46      3.15 o 
  12   3   1      258.29      255.70      9.42 o 
  13   3   1       55.05       57.76      6.65 o 
  14   3   1        8.60        4.33      3.48 o 
  15   3   1        5.68        6.89      3.35 o 
  16   3   1       15.94       17.19      4.64 o 
  17   3   1        2.89       -1.18      6.46 o 
   1   4   1     1439.66     1495.77      7.68 o 
   2   4   1      377.39      351.49      3.59 o 
   3   4   1      103.12      113.81      2.20 o 
   4   4   1     2986.84     3025.66     12.25 o 
   5   4   1      729.81      751.02      7.84 o 
   6   4   1       26.89       24.45      1.43 o 
   7   4   1      613.24      639.84      6.98 o 
   8   4   1      581.73      574.51      7.57 o 
   9   4   1       86.18       84.45      3.43 o 
  10   4   1       86.44       95.73      4.30 o 
  11   4   1       19.46       24.89      2.79 o 
  12   4   1        2.82        3.67      1.64 o 
  13   4   1      112.82      110.14      6.71 o 
  14   4   1       34.79       35.10      4.04 o 
  15   4   1       17.82       19.80      3.81 o 
  16   4   1       69.68       78.67     10.05 o 
  17   4   1        1.62        0.58      4.29 o 
   0   5   1      249.82      222.27      5.18 o 
   1   5   1      149.45      147.82      2.66 o 
   2   5   1      214.16      210.51      2.95 o 
   3   5   1       74.44       68.19      1.68 o 
   4   5   1       95.60      110.37      2.44 o 
   5   5   1      218.44      217.85      3.30 o 
   6   5   1      606.58      588.60      6.03 o 
   7   5   1      184.74      190.48      3.64 o 
   8   5   1       67.03       65.88      2.67 o 
   9   5   1        1.77        1.36      1.10 o 
  10   5   1       63.81       65.66      3.66 o 
  11   5   1       82.54       89.39      4.39 o 
  12   5   1        8.09        8.79      2.31 o 
  13   5   1       25.60       23.89      3.29 o 
  14   5   1       31.92       23.81      5.44 o 
  15   5   1        7.07        3.64      3.33 o 
  16   5   1        0.50        2.10      4.81 o 
   1   6   1      851.68      917.07      6.47 o 
   2   6   1      586.75      617.01      9.60 o 
   3   6   1      143.83      136.98      4.84 o 
   4   6   1      681.43      696.01     11.25 o 
   5   6   1        6.53        5.00      0.66 o 
   6   6   1        0.90        2.01      0.65 o 
   7   6   1      318.15      305.72      6.76 o 
   8   6   1      133.76      134.55      3.95 o 
   9   6   1      136.58      139.13      4.71 o 
  10   6   1       23.95       30.39      2.46 o 
  11   6   1       19.88       14.65      2.43 o 
  12   6   1       53.71       42.46      5.23 o 
  13   6   1       41.64       49.85      4.99 o 
  14   6   1       65.13       59.22      5.66 o 
  15   6   1       19.08       21.23      4.61 o 
  16   6   1       25.90       29.69      5.44 o 
   0   7   1      275.48      294.35      5.67 o 
   1   7   1      199.50      207.62      3.49 o 
   2   7   1       85.79       87.29      2.47 o 
   3   7   1       53.92       59.72      3.98 o 
   4   7   1      189.68      192.21      6.28 o 
   5   7   1      594.80      591.27     11.38 o 
   6   7   1      345.37      341.08      9.08 o 
   7   7   1      221.13      198.49      4.92 o 
   8   7   1       13.93       11.61      2.23 o 
   9   7   1       29.87       28.04      2.82 o 
  10   7   1       18.11       17.18      2.73 o 
  11   7   1       96.52      104.79      5.96 o 
  12   7   1       20.78       22.50      2.98 o 
  13   7   1        8.87        7.98      2.30 o 
  14   7   1        3.75        6.28      3.27 o 
  15   7   1       12.66        8.69      3.35 o 
   1   8   1      113.52      111.28      2.78 o 
   2   8   1       20.88       19.57      2.45 o 
   3   8   1      334.80      358.05      8.64 o 
   4   8   1       59.53       56.68      3.84 o 
   5   8   1      486.69      485.41     10.85 o 
   6   8   1       97.71       98.12      5.25 o 
   7   8   1      278.53      269.85      8.72 o 
   8   8   1      221.11      229.50      8.34 o 
   9   8   1       88.76      101.64      5.90 o 
  10   8   1        6.73       11.94      2.65 o 
  11   8   1        1.26       -0.87      1.96 o 
  12   8   1        1.18       -0.22      1.97 o 
  13   8   1       13.31       12.82      3.02 o 
  14   8   1        0.93       -5.10      5.10 o 
   0   9   1        4.07        6.39      2.14 o 
   1   9   1      139.25      139.74      4.11 o 
   2   9   1       26.23       31.72      3.48 o 
   3   9   1      134.87      147.80      7.02 o 
   4   9   1      448.23      457.37     12.40 o 
   5   9   1      437.14      432.98     12.47 o 
   6   9   1      172.67      173.74      8.22 o 
   7   9   1      114.79      107.40      8.58 o 
   8   9   1      155.21      165.38      8.33 o 
   9   9   1       88.23       87.03      5.71 o 
  10   9   1        6.07        7.44      2.37 o 
  11   9   1       38.25       41.96      4.27 o 
  12   9   1        5.07        2.30      2.59 o 
  13   9   1       17.40       15.91      3.88 o 
   1  10   1       29.23       30.83      2.89 o 
   2  10   1       14.72       16.61      2.77 o 
   3  10   1      315.47      339.37     10.92 o 
   4  10   1      292.51      327.80     11.05 o 
   5  10   1       84.02       86.34      6.11 o 
   6  10   1        3.64       -0.71      2.41 o 
   7  10   1       86.66       86.13      6.27 o 
   8  10   1       26.36       22.43      3.62 o 
   9  10   1      202.08      200.43      8.73 o 
  10  10   1        8.75        5.68      3.87 o 
  11  10   1        5.04        9.88      3.39 o 
  12  10   1       10.21        5.81      3.42 o 
   0  11   1       63.77       64.14      8.74 o 
   1  11   1       28.59       45.87      5.71 o 
   2  11   1       16.43       17.05      4.21 o 
   3  11   1      119.32      119.59      6.92 o 
   4  11   1       70.32       64.81      5.37 o 
   5  11   1       16.67       21.77      3.44 o 
   6  11   1        3.32        3.66      2.71 o 
   7  11   1       14.36       18.91      3.44 o 
   8  11   1        2.34        4.26      2.86 o 
   9  11   1       26.59       24.52      3.68 o 
  10  11   1        4.06        5.26      2.82 o 
  11  11   1       11.60        8.91      5.21 o 
   1  12   1       38.60       37.96      5.72 o 
   2  12   1       12.99       12.42      4.53 o 
   3  12   1       25.75       30.09      5.96 o 
   4  12   1        5.46       -0.19      3.02 o 
   5  12   1        2.45        3.70      3.22 o 
   6  12   1        0.38       -0.03      2.30 o 
   7  12   1        3.56        4.75      2.43 o 
   8  12   1        1.14        1.10      2.93 o 
   9  12   1       23.56       39.62      5.34 o 
   0  13   1        4.07        4.39      6.20 o 
   1  13   1       11.49        5.99      3.25 o 
   2  13   1        0.84        2.13      3.10 o 
   3  13   1        0.92        3.00      3.32 o 
   4  13   1       12.48        9.30      3.23 o 
   5  13   1        0.81       -4.02      4.02 o 
   6  13   1        1.49        2.58      2.83 o 
   7  13   1        5.59        3.68      2.97 o 
   1  14   1        4.70        2.39      2.51 o 
   2  14   1        3.87        2.66      3.38 o 
   3  14   1       23.55       22.74      5.02 o 
   0   0   2     4076.63     4277.49     21.66 o 
   2   0   2     9145.23     8756.62     42.51 o 
   4   0   2     2775.76     2719.30     16.92 o 
   6   0   2      767.53      712.65     13.43 o 
   8   0   2      249.76      240.54      7.13 o 
  10   0   2      411.15      415.46     15.51 o 
  12   0   2      311.45      287.10     32.15 o 
  14   0   2       77.63       89.24      8.92 o 
  16   0   2       75.22       84.98     13.58 o 
   1   1   2     9874.55     9567.27     25.32 o 
   2   1   2    11428.71    10881.55     21.44 o 
   3   1   2      313.92      317.80      4.40 o 
   4   1   2      409.68      370.17      5.05 o 
   5   1   2      162.19      152.94      2.75 o 
   6   1   2      174.05      164.39      3.91 o 
   7   1   2      312.28      349.41      7.70 o 
   8   1   2      831.60      842.31     10.76 o 
   9   1   2       75.23       85.35      3.77 o 
  10   1   2     1007.41     1018.53     15.30 o 
  11   1   2       63.89       59.94      4.11 o 
  12   1   2       41.55       41.26      4.19 o 
  13   1   2      418.00      421.06     12.73 o 
  14   1   2      289.68      312.14     11.47 o 
  15   1   2       17.32       21.61      3.65 o 
  16   1   2       19.73        8.74     11.62 o 
  17   1   2        1.54        3.99      3.69 o 
   0   2   2     1473.00     1442.75     11.17 o 
   1   2   2     7359.35     7208.21     21.77 o 
   2   2   2     4076.60     4152.22     12.98 o 
   3   2   2      512.32      512.87      5.86 o 
   4   2   2      565.95      547.22      7.18 o 
   5   2   2      690.60      688.33     11.27 o 
   6   2   2      177.42      187.95      3.52 o 
   7   2   2       30.97       31.16      1.82 o 
   8   2   2      497.15      486.20      8.05 o 
   9   2   2       27.76       25.14      2.17 o 
  10   2   2      329.96      304.22      7.29 o 
  11   2   2      235.66      234.34      7.78 o 
  12   2   2      332.98      324.07      9.60 o 
  13   2   2       78.77       72.83      5.43 o 
  14   2   2        5.72        5.86      2.39 o 
  15   2   2       13.50       17.34      3.90 o 
  16   2   2       30.60       26.21      5.75 o 
  17   2   2        2.36       -0.62      3.45 o 
   1   3   2     4045.30     4105.88     14.84 o 
   2   3   2      622.03      650.19      6.00 o 
   3   3   2      609.04      571.72      6.11 o 
   4   3   2     1833.82     1803.23     17.62 o 
   5   3   2      339.02      380.34      5.23 o 
   6   3   2      174.36      198.10      3.85 o 
   7   3   2      357.19      382.73      5.53 o 
   8   3   2      234.53      224.02      4.58 o 
   9   3   2      246.64      229.81      5.48 o 
  10   3   2      122.15      117.75      4.50 o 
  11   3   2      263.87      238.52      7.83 o 
  12   3   2       10.31        8.57      2.03 o 
  13   3   2       65.90       60.50      4.51 o 
  14   3   2       70.09       73.29      5.10 o 
  15   3   2       33.50       34.46      4.86 o 
  16   3   2      106.68      146.28     12.18 o 
  17   3   2        4.94        1.15      3.61 o 
   0   4   2      862.05      908.68     10.07 o 
   1   4   2     1949.71     2024.82     10.68 o 
   2   4   2      444.46      431.74      5.26 o 
   3   4   2       38.09       44.15      1.91 o 
   4   4   2        4.71        5.06      0.75 o 
   5   4   2     1404.14     1428.75     10.16 o 
   6   4   2      458.27      454.08      6.09 o 
   7   4   2      264.03      275.42      5.06 o 
   8   4   2       13.18       13.06      1.27 o 
   9   4   2        8.74        6.93      1.12 o 
  10   4   2       71.70       69.98      3.21 o 
  11   4   2      117.15      108.66      4.55 o 
  12   4   2      129.64      135.48      5.38 o 
  13   4   2       70.35       64.56      4.60 o 
  14   4   2        4.23        2.42      1.83 o 
  15   4   2        6.85        8.61      2.16 o 
  16   4   2       29.63       32.23      5.46 o 
   1   5   2      198.87      179.78      3.63 o 
   2   5   2       58.10       51.00      1.98 o 
   3   5   2      167.78      176.80      3.78 o 
   4   5   2       70.20       63.95      2.73 o 
   5   5   2      471.00      490.03      6.99 o 
   6   5   2       35.62       34.49      1.83 o 
   7   5   2       34.01       29.90      1.83 o 
   8   5   2      369.83      366.67      5.90 o 
   9   5   2      118.03      119.81      4.24 o 
  10   5   2       78.11       88.67      4.12 o 
  11   5   2       48.82       48.28      2.87 o 
  12   5   2        2.81        1.55      1.14 o 
  13   5   2       28.68       24.51      2.86 o 
  14   5   2       14.83       16.41      2.98 o 
  15   5   2       18.84       17.11      3.55 o 
  16   5   2       15.20       20.69      3.76 o 
   0   6   2      487.52      544.88      9.81 o 
   1   6   2       89.39       95.43      2.97 o 
   2   6   2      249.75      241.31      4.55 o 
   3   6   2       94.76       96.61      3.04 o 
   4   6   2      282.62      283.95      5.21 o 
   5   6   2      100.76       94.27      2.91 o 
   6   6   2      578.47      553.02      7.96 o 
   7   6   2      320.95      314.65      5.07 o 
   8   6   2       35.41       34.72      2.39 o 
   9   6   2       56.75       57.62      2.85 o 
  10   6   2      124.89      126.79      4.32 o 
  11   6   2       53.89       55.40      3.95 o 
  12   6   2        7.07       10.02      2.55 o 
  13   6   2       23.16       30.04      3.70 o 
  14   6   2       21.03       21.82      3.44 o 
  15   6   2       17.51       14.44      3.20 o 
   1   7   2       89.20       90.15      2.99 o 
   2   7   2       65.55       66.60      2.71 o 
   3   7   2      530.88      544.71      6.98 o 
   4   7   2       97.32       94.76      2.91 o 
   5   7   2       64.84       65.11      2.53 o 
   6   7   2       23.02       24.44      1.79 o 
   7   7   2      315.13      313.35      6.04 o 
   8   7   2       67.96       57.17      3.77 o 
   9   7   2       65.41       57.50      3.96 o 
  10   7   2       23.43       22.48      2.73 o 
  11   7   2        1.19        1.25      1.86 o 
  12   7   2        1.34        3.17      1.83 o 
  13   7   2       19.74       15.05      3.32 o 
  14   7   2       13.60       16.65      3.51 o 
  15   7   2       45.75       44.69      5.25 o 
   0   8   2      291.69      283.58      6.88 o 
   1   8   2       60.69       57.33      2.25 o 
   2   8   2      106.78      101.18      2.71 o 
   3   8   2       72.19       70.48      3.84 o 
   4   8   2        5.87        4.29      1.01 o 
   5   8   2      172.48      162.62      4.35 o 
   6   8   2      165.42      167.58      7.01 o 
   7   8   2      207.66      210.88      8.00 o 
   8   8   2        6.40        4.87      2.17 o 
   9   8   2      112.71      117.99      5.79 o 
  10   8   2       42.09       32.89      3.28 o 
  11   8   2       10.88       11.89      2.43 o 
  12   8   2        9.80        8.27      3.20 o 
  13   8   2       11.66       18.61      3.74 o 
  14   8   2        1.08        5.38      2.69 o 
   1   9   2       18.96       21.27      1.67 o 
   2   9   2      150.52      145.97      3.67 o 
   3   9   2      220.90      228.41      9.13 o 
   4   9   2      104.10       91.25      5.09 o 
   5   9   2      288.01      296.41      9.27 o 
   6   9   2       90.82       87.32      5.37 o 
   7   9   2      302.60      310.13     10.06 o 
   8   9   2      122.93      115.13      6.40 o 
   9   9   2       97.52       97.33      6.10 o 
  10   9   2       44.02       55.08      4.22 o 
  11   9   2        1.10       -1.08      1.81 o 
  12   9   2        1.58        1.93      3.74 o 
  13   9   2        3.42       -0.90      2.61 o 
   0  10   2      360.29      321.46      8.17 o 
   1  10   2       98.20       94.72      4.51 o 
   2  10   2       28.42       30.35      3.01 o 
   3  10   2       83.18       92.50      5.12 o 
   4  10   2       49.08       47.92      3.94 o 
   5  10   2       22.18       20.03      2.82 o 
   6  10   2        2.81        0.85      1.84 o 
   7  10   2       24.60       23.00      4.77 o 
   8  10   2        1.19        1.87      2.03 o 
   9  10   2        0.32       -1.94      2.52 o 
  10  10   2       11.36       12.11      2.78 o 
  11  10   2        6.61        7.05      2.52 o 
  12  10   2       40.02       43.69      5.31 o 
   1  11   2      128.85      124.31      7.92 o 
   2  11   2       38.77       40.63      5.69 o 
   3  11   2       71.56       80.87      6.00 o 
   4  11   2       28.85       18.59      4.02 o 
   5  11   2        1.00        1.07      2.21 o 
   6  11   2        2.34        2.37      2.47 o 
   7  11   2       28.59       30.16      4.35 o 
   8  11   2        1.90        3.72      2.65 o 
   9  11   2       62.67       70.79      6.48 o 
  10  11   2       13.78       16.97      4.93 o 
   0  12   2       64.19       69.78      9.04 o 
   1  12   2      101.04      105.28      8.57 o 
   2  12   2       45.29       33.51      6.66 o 
   3  12   2        0.87        4.18      3.47 o 
   4  12   2        0.91        0.41      5.31 o 
   5  12   2       31.08       24.89      5.03 o 
   6  12   2       14.96       15.21      3.49 o 
   7  12   2       12.28       15.55      3.56 o 
   8  12   2        3.13        0.13      2.68 o 
   9  12   2        7.82       10.95      3.19 o 
   1  13   2        9.11       10.88      4.24 o 
   2  13   2        0.75        1.73      4.96 o 
   3  13   2       74.69       73.88      7.96 o 
   4  13   2        8.53        2.89      2.81 o 
   5  13   2        4.20        5.14      3.59 o 
   6  13   2        1.95       -0.99      3.55 o 
   0  14   2        4.94       34.24     10.14 o 
   1  14   2        7.36        8.24      6.74 o 
   2   0   3      778.30      779.95     11.44 o 
   4   0   3     2687.92     2911.26     30.71 o 
   6   0   3       31.26       37.15      3.42 o 
   8   0   3      381.58      372.65      8.75 o 
  10   0   3      769.02      779.18     14.14 o 
  12   0   3       48.59       50.03      6.80 o 
  14   0   3      161.98      178.64     21.30 o 
  16   0   3       33.46       28.78      7.85 o 
   0   1   3     2768.89     2725.99     14.91 o 
   1   1   3     2732.06     2772.05     10.29 o 
   2   1   3     1328.19     1359.38      7.34 o 
   3   1   3       61.75       67.07      1.92 o 
   4   1   3      566.41      603.79      6.30 o 
   5   1   3      176.54      214.90      4.78 o 
   6   1   3      719.70      697.14      9.04 o 
   7   1   3       43.51       46.88      1.84 o 
   8   1   3       59.01       56.55      2.19 o 
   9   1   3        6.73        7.02      1.03 o 
  10   1   3      167.93      160.79      4.96 o 
  11   1   3      215.17      198.68      6.56 o 
  12   1   3      227.84      218.03      7.17 o 
  13   1   3        3.02        3.81      1.90 o 
  14   1   3        2.89       -0.89      2.39 o 
  15   1   3        0.08       -1.64      2.39 o 
  16   1   3       30.84       33.56      5.84 o 
  17   1   3        1.67        0.78      2.35 o 
   1   2   3     2356.56     2447.64      9.25 o 
   2   2   3      127.64      115.86      2.47 o 
   3   2   3       73.63       79.85      2.70 o 
   4   2   3      743.85      789.65      8.51 o 
   5   2   3      151.55      159.12      4.59 o 
   6   2   3      126.02      140.40      4.48 o 
   7   2   3      220.33      220.65      4.27 o 
   8   2   3      376.85      375.27      5.80 o 
   9   2   3      221.07      232.05      5.41 o 
  10   2   3      110.35       95.47      4.52 o 
  11   2   3      485.89      471.18     10.08 o 
  12   2   3       26.56       26.92      2.80 o 
  13   2   3        2.22        0.21      1.51 o 
  14   2   3      163.58      187.24      7.89 o 
  15   2   3        4.34        0.93      2.21 o 
  16   2   3       58.05       50.86      5.37 o 
   0   3   3      551.21      532.92      9.05 o 
   1   3   3      265.61      284.89      4.37 o 
   2   3   3      302.19      287.78      4.38 o 
   3   3   3     1628.89     1670.17     11.15 o 
   4   3   3     1419.31     1437.70     12.62 o 
   5   3   3       37.82       36.85      2.30 o 
   6   3   3      106.40      104.77      3.74 o 
   7   3   3        6.26        3.09      1.31 o 
   8   3   3      216.31      222.47      5.27 o 
   9   3   3       46.02       41.43      1.98 o 
  10   3   3      245.54      257.17      7.32 o 
  11   3   3       16.76       17.21      2.26 o 
  12   3   3      116.39      117.27      6.20 o 
  13   3   3       41.90       39.50      3.35 o 
  14   3   3        4.42        6.52      1.94 o 
  15   3   3       42.12       37.33      4.18 o 
  16   3   3       31.12       30.49      4.34 o 
   1   4   3      564.95      543.73      6.50 o 
   2   4   3      674.73      699.25      7.37 o 
   3   4   3      616.32      625.68      7.47 o 
   4   4   3      167.28      158.82      4.41 o 
   5   4   3      318.55      343.33      6.55 o 
   6   4   3       24.74       27.01      2.10 o 
   7   4   3       14.75       16.93      1.88 o 
   8   4   3      499.73      525.86      9.06 o 
   9   4   3      216.03      201.44      5.25 o 
  10   4   3      166.40      162.31      4.89 o 
  11   4   3       96.65      100.98      6.26 o 
  12   4   3       26.44       25.89      2.58 o 
  13   4   3        6.41        6.10      1.90 o 
  14   4   3       62.46       63.32      4.16 o 
  15   4   3       18.68       21.66      2.97 o 
  16   4   3       20.69       14.04      4.32 o 
   0   5   3     2157.69     2215.25     18.47 o 
   1   5   3     1474.44     1504.68     13.72 o 
   2   5   3      535.84      514.41      6.70 o 
   3   5   3      460.71      471.32      6.52 o 
   4   5   3      489.73      486.88      9.38 o 
   5   5   3      147.34      165.93      4.67 o 
   6   5   3      753.29      762.98     10.23 o 
   7   5   3      278.63      263.09      6.79 o 
   8   5   3       49.97       44.47      2.83 o 
   9   5   3      211.09      219.88      5.63 o 
  10   5   3       69.95       71.59      3.41 o 
  11   5   3      103.90      101.85      4.85 o 
  12   5   3      111.74      108.95      4.99 o 
  13   5   3       74.47       72.67      4.74 o 
  14   5   3       12.47        6.14      2.08 o 
  15   5   3        6.00        4.56      2.24 o 
   1   6   3      225.47      233.33      5.14 o 
   2   6   3      289.00      294.69      5.76 o 
   3   6   3     1954.37     1995.70     14.87 o 
   4   6   3      665.43      662.90      9.29 o 
   5   6   3      624.61      619.66      9.18 o 
   6   6   3        0.07        1.46      1.42 o 
   7   6   3      217.61      209.97      5.66 o 
   8   6   3      248.38      253.39      6.42 o 
   9   6   3      208.52      203.63      6.02 o 
  10   6   3       28.17       28.42      2.31 o 
  11   6   3        8.54        8.24      2.63 o 
  12   6   3        0.70        0.01      1.99 o 
  13   6   3       24.22       28.18      4.10 o 
  14   6   3       24.62       28.02      3.82 o 
  15   6   3       44.36       51.11      5.04 o 
   0   7   3      241.69      230.40      7.50 o 
   1   7   3      223.93      210.05      5.06 o 
   2   7   3      103.25      103.29      3.60 o 
   3   7   3       41.79       38.74      2.43 o 
   4   7   3      204.03      217.00      5.65 o 
   5   7   3      757.38      765.89     10.20 o 
   6   7   3     1345.50     1325.32     13.77 o 
   7   7   3      619.05      624.53      9.77 o 
   8   7   3       67.58       70.23      4.44 o 
   9   7   3        0.61        0.51      1.79 o 
  10   7   3       81.81       73.64      5.16 o 
  11   7   3       16.25       14.13      2.82 o 
  12   7   3       22.70       26.62      3.50 o 
  13   7   3       13.67       12.97      3.45 o 
  14   7   3        4.25        3.71      2.59 o 
   1   8   3       63.14       55.98      2.78 o 
   2   8   3      138.49      141.56      4.23 o 
   3   8   3      230.56      234.11      5.60 o 
   4   8   3      183.63      172.30      4.81 o 
   5   8   3      141.88      142.07      4.39 o 
   6   8   3        7.88       10.05      2.68 o 
   7   8   3       67.06       64.66      4.87 o 
   8   8   3       28.94       29.96      3.61 o 
   9   8   3       28.92       44.49      4.28 o 
  10   8   3       20.86       25.43      3.06 o 
  11   8   3        8.11       10.57      2.35 o 
  12   8   3        1.93        2.37      2.89 o 
  13   8   3       10.23        9.41      2.49 o 
   0   9   3       15.20       13.06      2.27 o 
   1   9   3       89.45       86.59      3.24 o 
   2   9   3       91.28       79.69      3.28 o 
   3   9   3       24.49       26.68      4.13 o 
   4   9   3       14.77       12.42      3.28 o 
   5   9   3       92.63      103.36      5.78 o 
   6   9   3       84.76       74.63      5.11 o 
   7   9   3      117.60      132.09      6.82 o 
   8   9   3       41.14       40.79      4.11 o 
   9   9   3        1.76        1.71      2.41 o 
  10   9   3        3.04        6.78      2.18 o 
  11   9   3        6.62        6.29      2.72 o 
  12   9   3        4.16        0.93      2.59 o 
   1  10   3        2.96        4.31      1.88 o 
   2  10   3      111.54      107.04      6.11 o 
   3  10   3       55.24       65.31      5.55 o 
   4  10   3       23.72       19.46      2.86 o 
   5  10   3        3.17        3.73      1.89 o 
   6  10   3        0.37       -0.74      1.87 o 
   7  10   3       17.79       12.96      2.81 o 
   8  10   3        0.88        0.72      1.96 o 
   9  10   3       78.77       84.42      7.31 o 
  10  10   3       47.20       47.14      4.21 o 
  11  10   3       25.24       30.29      4.13 o 
   0  11   3       64.96       66.79     11.97 o 
   1  11   3      159.59      153.52      9.85 o 
   2  11   3       63.18       68.13      5.18 o 
   3  11   3       26.65       22.32      3.28 o 
   4  11   3        2.47        3.43      2.20 o 
   5  11   3       13.98       12.16      2.85 o 
   6  11   3        2.69        4.75      2.08 o 
   7  11   3        7.03        3.97      2.23 o 
   8  11   3        1.01        6.01      2.34 o 
   9  11   3       11.99        6.38      2.35 o 
  10  11   3       13.31        7.18      2.38 o 
   1  12   3        5.90        8.47      3.34 o 
   2  12   3       49.98       36.76      5.71 o 
   3  12   3       19.41       29.53      5.23 o 
   4  12   3        5.11        2.41      3.23 o 
   5  12   3        8.24       16.11      4.56 o 
   6  12   3        0.70        2.79      2.64 o 
   7  12   3       11.12       12.22      2.61 o 
   8  12   3        0.51       -2.15      2.15 o 
   0  13   3        7.68        5.59      7.53 o 
   1  13   3        0.15        0.17      2.89 o 
   2  13   3        6.89        9.20      3.88 o 
   3  13   3        4.79        2.24      3.78 o 
   4  13   3       11.50        6.55      3.71 o 
   5  13   3        0.07        0.15      3.64 o 
   0   0   4      216.90      212.75      6.17 o 
   2   0   4      185.79      201.47      6.21 o 
   4   0   4     1280.35     1306.43     12.29 o 
   6   0   4       33.26       28.14      2.61 o 
   8   0   4       91.68       90.39      4.51 o 
  10   0   4      209.34      204.04      7.27 o 
  12   0   4       95.03       91.92      9.02 o 
  14   0   4        1.03        1.47      2.72 o 
  16   0   4       36.34       46.28      7.70 o 
   1   1   4      954.98      956.80      7.69 o 
   2   1   4      406.44      393.53      4.71 o 
   3   1   4       78.73       74.08      2.42 o 
   4   1   4       23.48       23.73      1.39 o 
   5   1   4      309.42      317.17      5.39 o 
   6   1   4       37.07       37.00      1.95 o 
   7   1   4       57.04       56.06      2.47 o 
   8   1   4      136.18      147.00      4.07 o 
   9   1   4      162.53      158.84      4.14 o 
  10   1   4      139.41      125.03      5.13 o 
  11   1   4      281.45      284.20      7.93 o 
  12   1   4       20.71       24.45      3.03 o 
  13   1   4       10.45        8.21      2.55 o 
  14   1   4      100.71      108.85      7.29 o 
  15   1   4       13.19       11.51      4.20 o 
  16   1   4       16.53       18.10      3.67 o 
   0   2   4      308.19      286.58      6.38 o 
   1   2   4      596.80      583.21      6.38 o 
   2   2   4     1246.11     1319.43      8.92 o 
   3   2   4      508.22      527.41      6.33 o 
   4   2   4      192.45      178.52      3.56 o 
   5   2   4       30.85       36.82      2.18 o 
   6   2   4       40.28       39.95      2.51 o 
   7   2   4        9.04        9.81      1.72 o 
   8   2   4       12.68       10.80      2.58 o 
   9   2   4       52.92       61.48      3.67 o 
  10   2   4      107.49       99.80      4.82 o 
  11   2   4        4.17        2.40      1.62 o 
  12   2   4      117.78      114.00      5.49 o 
  13   2   4       25.52       16.28      2.78 o 
  14   2   4       14.11       19.45      3.11 o 
  15   2   4       28.69       21.67      3.55 o 
  16   2   4       12.51       14.33      6.86 o 
   1   3   4      609.37      648.45      7.06 o 
   2   3   4      278.30      268.31      4.32 o 
   3   3   4     4610.19     4643.94     24.94 o 
   4   3   4      583.06      590.96     11.94 o 
   5   3   4       54.11       62.10      3.07 o 
   6   3   4        1.42        3.15      1.33 o 
   7   3   4      154.99      154.41      5.08 o 
   8   3   4      184.95      177.46      5.61 o 
   9   3   4      558.48      525.77     14.07 o 
  10   3   4      132.20      141.53      5.69 o 
  11   3   4       47.12       41.19      3.94 o 
  12   3   4       13.71       13.00      2.18 o 
  13   3   4       65.08       69.89      4.58 o 
  14   3   4       45.70       63.27      5.11 o 
  15   3   4       50.50       46.88      4.80 o 
  16   3   4       20.04       24.13      4.20 o 
   0   4   4      144.02      133.89      4.64 o 
   1   4   4     1044.24     1069.12      9.84 o 
   2   4   4      385.00      389.25      5.88 o 
   3   4   4      457.37      455.19      6.31 o 
   4   4   4      755.55      782.58     11.34 o 
   5   4   4      107.46      112.07      4.22 o 
   6   4   4      368.09      348.28      8.26 o 
   7   4   4      243.83      245.78      6.48 o 
   8   4   4      299.91      302.07      7.40 o 
   9   4   4      132.87      131.50      4.41 o 
  10   4   4       65.28       71.20      3.95 o 
  11   4   4       60.31       52.58      3.56 o 
  12   4   4       83.61       79.13      4.48 o 
  13   4   4       41.85       46.10      3.61 o 
  14   4   4        9.11       10.86      2.37 o 
  15   4   4        6.05        7.95      2.93 o 
   1   5   4       80.53       86.39      3.07 o 
   2   5   4      281.07      300.26      6.23 o 
   3   5   4     1142.78     1144.56     10.81 o 
   4   5   4      529.11      523.93      7.83 o 
   5   5   4      124.95      130.81      4.69 o 
   6   5   4       85.18       86.61      3.88 o 
   7   5   4       55.79       64.67      3.54 o 
   8   5   4      231.19      242.62      6.77 o 
   9   5   4      358.76      362.22      8.49 o 
  10   5   4       34.20       35.59      3.03 o 
  11   5   4       18.91       18.27      2.39 o 
  12   5   4       43.21       33.37      3.87 o 
  13   5   4        0.18        3.23      1.80 o 
  14   5   4       34.54       35.47      4.24 o 
  15   5   4       42.02       53.37      6.14 o 
   0   6   4      375.59      368.53     10.70 o 
   1   6   4       33.08       35.72      2.22 o 
   2   6   4       12.46       12.46      1.63 o 
   3   6   4       78.66       73.57      2.89 o 
   4   6   4       33.09       31.04      2.23 o 
   5   6   4       19.88       17.84      2.09 o 
   6   6   4      488.77      480.50      9.14 o 
   7   6   4       26.16       29.46      2.96 o 
   8   6   4       66.79       64.20      3.67 o 
   9   6   4       80.61       86.67      4.34 o 
  10   6   4       23.25       19.15      2.46 o 
  11   6   4       29.98       34.59      3.99 o 
  12   6   4       35.95       35.63      4.15 o 
  13   6   4       25.21       25.50      3.88 o 
  14   6   4        7.04       13.09      3.67 o 
   1   7   4      138.04      139.15      4.24 o 
   2   7   4      179.60      170.29      6.07 o 
   3   7   4       20.52       17.43      1.84 o 
   4   7   4      175.44      159.76      5.22 o 
   5   7   4      295.36      306.28      7.27 o 
   6   7   4       56.00       51.60      3.26 o 
   7   7   4       13.03       14.01      1.95 o 
   8   7   4      104.73      100.52      4.55 o 
   9   7   4       10.79       12.56      2.84 o 
  10   7   4       64.60       56.82      4.98 o 
  11   7   4        8.82        6.82      2.32 o 
  12   7   4       10.47        9.37      3.11 o 
  13   7   4       15.87       13.62      3.16 o 
   0   8   4      215.37      207.99      8.03 o 
   1   8   4       62.12       67.28      3.38 o 
   2   8   4       78.33       80.66      3.63 o 
   3   8   4        0.28       -1.04      1.14 o 
   4   8   4       30.26       30.92      2.94 o 
   5   8   4      581.80      591.99     10.08 o 
   6   8   4      374.86      356.06     10.77 o 
   7   8   4      241.11      248.06      9.40 o 
   8   8   4        5.86        5.53      2.39 o 
   9   8   4        3.10        5.60      2.96 o 
  10   8   4       31.55       36.72      4.19 o 
  11   8   4       28.83       29.56      4.53 o 
  12   8   4       31.29       32.40      4.21 o 
  13   8   4        4.57        2.55      2.48 o 
   1   9   4       55.49       59.76      3.24 o 
   2   9   4      104.65       87.41      3.85 o 
   3   9   4       31.32       35.73      3.07 o 
   4   9   4       49.14       44.09      4.07 o 
   5   9   4        4.20        6.23      2.12 o 
   6   9   4        1.18        3.77      2.39 o 
   7   9   4        1.92        2.80      2.19 o 
   8   9   4       32.85       31.96      3.87 o 
   9   9   4       29.00       39.85      4.32 o 
  10   9   4        6.26        5.92      2.58 o 
  11   9   4       22.40       22.61      3.76 o 
  12   9   4        0.12       -3.01      3.01 o 
   0  10   4      199.79      183.32      9.43 o 
   1  10   4      150.66      157.70      6.57 o 
   2  10   4       25.60       20.22      2.66 o 
   3  10   4       48.75       43.10      4.10 o 
   4  10   4       24.86       21.66      3.33 o 
   5  10   4       13.88       12.29      2.75 o 
   6  10   4       11.96       13.69      2.74 o 
   7  10   4       22.55       18.87      3.37 o 
   8  10   4       11.19        9.55      2.59 o 
   9  10   4       17.71       23.91      4.72 o 
  10  10   4        3.43        0.19      2.73 o 
   1  11   4       18.30       12.79      4.71 o 
   2  11   4       20.19       32.48      4.52 o 
   3  11   4        1.42       -0.44      2.61 o 
   4  11   4        1.83        5.78      1.79 o 
   5  11   4        2.74        2.56      2.01 o 
   6  11   4        7.78        9.06      2.59 o 
   7  11   4        4.90        3.96      2.29 o 
   8  11   4       17.75       19.99      3.48 o 
   9  11   4        0.65        6.26      2.84 o 
   0  12   4       18.27       15.86      4.98 o 
   1  12   4       45.15       51.14      5.68 o 
   2  12   4       17.12       19.58      4.56 o 
   3  12   4       11.84        8.42      4.00 o 
   4  12   4        4.44        2.15      2.77 o 
   5  12   4       17.44       24.75      7.37 o 
   6  12   4        2.60        2.29      2.50 o 
   1  13   4       12.59       10.70      3.20 o 
   2  13   4        6.79        8.14      4.41 o 
   3  13   4       19.13       16.12      4.35 o 
   2   0   5      745.98      762.27     18.08 o 
   4   0   5      800.63      787.23     11.87 o 
   6   0   5        4.04        1.88      1.56 o 
   8   0   5      252.21      279.21      8.60 o 
  10   0   5      259.70      264.30     12.05 o 
  12   0   5       24.54       14.04      4.36 o 
  14   0   5       49.77       61.46      8.37 o 
   0   1   5      692.03      711.29      8.87 o 
   1   1   5      138.83      146.30      2.85 o 
   2   1   5      483.05      504.72      5.95 o 
   3   1   5      314.20      352.38      5.53 o 
   4   1   5      177.69      174.71      4.07 o 
   5   1   5      154.28      166.41      4.42 o 
   6   1   5       70.06       61.51      2.74 o 
   7   1   5       30.73       26.02      1.90 o 
   8   1   5       56.02       57.65      2.80 o 
   9   1   5      154.20      136.15      6.09 o 
  10   1   5        4.60        4.57      2.11 o 
  11   1   5        0.33       -0.33      2.11 o 
  12   1   5       84.61       95.12      7.33 o 
  13   1   5       22.70       23.57      3.43 o 
  14   1   5       28.84       26.86      3.61 o 
  15   1   5        0.52        2.79      2.57 o 
   1   2   5       79.42       74.72      1.81 o 
   2   2   5      662.30      683.37      7.62 o 
   3   2   5      315.93      324.67      5.28 o 
   4   2   5      163.07      155.48      3.88 o 
   5   2   5        9.92       10.43      1.57 o 
   6   2   5        2.84        0.84      1.29 o 
   7   2   5        1.06        2.24      1.56 o 
   8   2   5      158.34      159.25      5.88 o 
   9   2   5      172.69      179.10      6.44 o 
  10   2   5      326.96      336.36      8.95 o 
  11   2   5        6.09        5.51      2.64 o 
  12   2   5       26.84       27.44      3.51 o 
  13   2   5        5.96        5.40      2.23 o 
  14   2   5       18.32       20.62      4.18 o 
  15   2   5       13.93       14.37      3.12 o 
   0   3   5      477.52      508.23     11.39 o 
   1   3   5       75.11       75.15      2.58 o 
   2   3   5       41.61       46.08      2.59 o 
   3   3   5      407.01      422.52      7.47 o 
   4   3   5       95.65       90.14      4.01 o 
   5   3   5      103.21      105.56      4.44 o 
   6   3   5      326.72      341.96      7.89 o 
   7   3   5       24.55       22.24      3.30 o 
   8   3   5      108.38      110.67      4.76 o 
   9   3   5      323.27      336.90      8.37 o 
  10   3   5       22.64       32.24      2.93 o 
  11   3   5       67.98       66.32      4.07 o 
  12   3   5       82.51       80.63      5.21 o 
  13   3   5        7.84        7.53      2.65 o 
  14   3   5        7.10        7.77      2.65 o 
  15   3   5        2.36        1.66      2.34 o 
   1   4   5      269.04      279.14      5.34 o 
   2   4   5      226.10      204.64      5.39 o 
   3   4   5       49.73       52.71      2.92 o 
   4   4   5      755.29      749.95     11.49 o 
   5   4   5      175.63      181.43      6.37 o 
   6   4   5       66.90       59.06      3.83 o 
   7   4   5      123.55      120.88      4.99 o 
   8   4   5      116.16      121.80      5.11 o 
   9   4   5       41.11       38.90      3.19 o 
  10   4   5       69.52       61.24      3.87 o 
  11   4   5       51.02       43.25      3.45 o 
  12   4   5       12.64        8.53      2.32 o 
  13   4   5       31.79       35.90      3.83 o 
  14   4   5       35.81       39.54      3.99 o 
   0   5   5      148.65      132.53      5.20 o 
   1   5   5       95.79       88.03      3.29 o 
   2   5   5      222.19      235.69      5.17 o 
   3   5   5      116.65      121.50      3.71 o 
   4   5   5      511.78      520.25      9.82 o 
   5   5   5      174.01      173.10      5.89 o 
   6   5   5      455.04      476.77     10.27 o 
   7   5   5       55.20       46.39      3.27 o 
   8   5   5      141.13      134.82      5.46 o 
   9   5   5       60.10       66.31      4.00 o 
  10   5   5       48.25       44.86      4.32 o 
  11   5   5       29.75       25.00      2.92 o 
  12   5   5       44.46       53.04      4.25 o 
  13   5   5        9.05       13.10      3.44 o 
  14   5   5        1.10       -0.09      2.61 o 
   1   6   5      176.88      187.75      5.56 o 
   2   6   5      141.64      144.32      4.93 o 
   3   6   5      411.22      422.48      8.27 o 
   4   6   5      173.20      159.12      5.62 o 
   5   6   5        3.86        4.59      1.69 o 
   6   6   5        0.49        0.85      1.72 o 
   7   6   5      117.47      119.80      5.18 o 
   8   6   5      155.56      158.58      6.68 o 
   9   6   5      212.15      216.91      7.05 o 
  10   6   5       41.05       43.82      3.75 o 
  11   6   5       13.67       14.15      3.09 o 
  12   6   5        0.26        1.50      2.41 o 
  13   6   5       26.09       36.09      7.89 o 
   0   7   5      152.04      132.71      6.92 o 
   1   7   5      178.79      183.73      7.59 o 
   2   7   5      252.95      239.06      6.42 o 
   3   7   5       88.47       86.73      3.93 o 
   4   7   5       31.96       26.42      2.58 o 
   5   7   5       57.92       57.19      3.62 o 
   6   7   5      131.33      140.37      5.53 o 
   7   7   5       76.87       82.27      4.95 o 
   8   7   5        5.80        7.58      1.97 o 
   9   7   5        0.25       -2.23      2.23 o 
  10   7   5       65.49       69.41      6.95 o 
  11   7   5       37.90       40.78      4.52 o 
  12   7   5       15.40        7.28      2.43 o 
  13   7   5       20.29       26.89      4.13 o 
   1   8   5       31.61       31.99      2.64 o 
   2   8   5        1.74        0.47      1.33 o 
   3   8   5       83.34       91.95      4.14 o 
   4   8   5        9.46        9.85      1.69 o 
   5   8   5       19.67       21.19      2.95 o 
   6   8   5        7.02        3.82      2.55 o 
   7   8   5        2.80        4.60      2.56 o 
   8   8   5       12.91       10.72      2.71 o 
   9   8   5       19.49       23.67      3.79 o 
  10   8   5       16.56       20.54      3.63 o 
  11   8   5        1.14        1.50      2.83 o 
  12   8   5        2.99        6.12      2.67 o 
   0   9   5       74.69       60.64      4.41 o 
   1   9   5        6.17        8.07      1.72 o 
   2   9   5       15.81       15.50      1.92 o 
   3   9   5       19.04       21.66      3.03 o 
   4   9   5        4.59        6.72      2.54 o 
   5   9   5       32.39       36.09      4.02 o 
   6   9   5       13.35       12.10      2.58 o 
   7   9   5       26.72       29.40      3.74 o 
   8   9   5        1.51        0.38      2.43 o 
   9   9   5        4.58        1.82      2.29 o 
  10   9   5       27.85       30.48      3.97 o 
   1  10   5       12.81       11.99      2.37 o 
   2  10   5        0.97       -0.04      1.87 o 
   3  10   5        6.57       10.81      2.76 o 
   4  10   5       11.91       12.49      2.83 o 
   5  10   5       13.65        9.65      2.52 o 
   6  10   5       12.90       13.75      2.60 o 
   7  10   5       30.73       39.49      4.61 o 
   8  10   5       33.38       34.69      4.38 o 
   9  10   5       19.80       21.36      3.66 o 
   0  11   5       22.44       28.04      6.41 o 
   1  11   5       59.32       55.95      5.96 o 
   2  11   5        0.75        1.15      3.07 o 
   3  11   5        2.22        2.81      2.67 o 
   4  11   5        0.10        2.34      1.96 o 
   5  11   5       26.86       33.76      4.05 o 
   6  11   5       12.10       14.98      3.94 o 
   7  11   5       12.74       14.72      3.27 o 
   1  12   5        4.14        8.55      3.43 o 
   2  12   5        2.61        1.45      2.93 o 
   3  12   5        7.97       10.19      5.13 o 
   4  12   5        5.45        7.52      3.88 o 
   0   0   6      958.82      887.57     21.34 o 
   2   0   6      293.60      300.34      7.95 o 
   4   0   6       69.75       76.63      3.94 o 
   6   0   6      269.51      258.75      8.69 o 
   8   0   6       70.27       72.52      6.59 o 
  10   0   6       21.92       16.10      4.19 o 
  12   0   6       73.69       89.89      9.46 o 
  14   0   6       51.54       49.50      8.14 o 
   1   1   6       45.17       41.66      1.66 o 
   2   1   6      711.19      722.79      9.00 o 
   3   1   6      161.77      188.26      4.89 o 
   4   1   6      390.55      401.26      6.45 o 
   5   1   6       15.29       10.61      1.46 o 
   6   1   6        0.78        0.41      1.11 o 
   7   1   6        8.14        8.36      1.78 o 
   8   1   6      225.08      235.85      7.04 o 
   9   1   6       17.92       16.15      2.72 o 
  10   1   6      229.80      233.84      8.54 o 
  11   1   6        9.12        8.43      2.43 o 
  12   1   6        8.43        4.14      2.41 o 
  13   1   6       10.60        9.21      2.86 o 
  14   1   6       15.73       19.85      3.70 o 
   0   2   6      866.77      829.85     10.45 o 
   1   2   6       39.08       36.37      1.74 o 
   2   2   6      203.44      205.96      4.62 o 
   3   2   6      331.15      337.70      6.46 o 
   4   2   6      138.67      144.22      4.23 o 
   5   2   6       14.80       15.27      1.53 o 
   6   2   6      119.98      136.58      5.01 o 
   7   2   6        2.11        0.87      1.55 o 
   8   2   6       87.99       87.62      4.32 o 
   9   2   6       54.93       49.48      3.63 o 
  10   2   6        9.02        9.25      2.94 o 
  11   2   6       34.84       33.67      3.99 o 
  12   2   6       74.78       87.72      6.23 o 
  13   2   6        8.24        7.46      2.72 o 
  14   2   6        9.75        6.12      3.65 o 
   1   3   6       45.22       41.63      1.77 o 
   2   3   6      215.45      237.27      5.59 o 
   3   3   6       49.21       52.46      3.11 o 
   4   3   6      307.05      303.11      7.80 o 
   5   3   6       28.34       27.18      2.66 o 
   6   3   6       10.95        5.25      2.03 o 
   7   3   6       96.58      101.90      4.84 o 
   8   3   6       68.57       66.90      4.10 o 
   9   3   6       26.31       24.11      2.72 o 
  10   3   6       57.62       56.22      4.20 o 
  11   3   6       66.70       49.37      4.37 o 
  12   3   6        1.53       -0.54      2.58 o 
  13   3   6        5.72        4.65      2.59 o 
  14   3   6       19.34       29.28      4.12 o 
   0   4   6       48.40       47.76      4.23 o 
   1   4   6       20.35       21.18      2.12 o 
   2   4   6        6.17        5.95      1.90 o 
   3   4   6       30.62       35.29      3.15 o 
   4   4   6      249.53      235.28      7.04 o 
   5   4   6      281.47      271.53      7.71 o 
   6   4   6      409.68      397.03      9.42 o 
   7   4   6       87.82       87.46      4.68 o 
   8   4   6      114.16      118.34      5.44 o 
   9   4   6       42.98       39.32      3.66 o 
  10   4   6       15.30       14.59      2.73 o 
  11   4   6       32.16       43.53      4.39 o 
  12   4   6       31.96       27.55      3.46 o 
  13   4   6        3.36        4.89      1.97 o 
   1   5   6       63.64       64.69      3.46 o 
   2   5   6      125.96      118.13      4.62 o 
   3   5   6       45.57       47.73      3.13 o 
   4   5   6      108.37      111.84      5.08 o 
   5   5   6      330.19      304.53      8.27 o 
   6   5   6       28.51       27.95      2.95 o 
   7   5   6      105.29       94.17      4.92 o 
   8   5   6        5.65       10.10      2.27 o 
   9   5   6       44.42       47.67      4.32 o 
  10   5   6        7.56        9.57      1.95 o 
  11   5   6       40.72       31.95      4.06 o 
  12   5   6        2.60        2.89      2.06 o 
  13   5   6       18.88       25.15      4.47 o 
   0   6   6      104.79      107.21      6.36 o 
   1   6   6        2.80        0.90      1.49 o 
   2   6   6      107.05      100.12      4.47 o 
   3   6   6      105.31      107.03      4.62 o 
   4   6   6      230.84      214.30      6.98 o 
   5   6   6       98.41       96.57      5.34 o 
   6   6   6       81.92       83.87      4.63 o 
   7   6   6       30.66       32.72      3.18 o 
   8   6   6       72.86       76.17      4.64 o 
   9   6   6        7.95       13.54      2.68 o 
  10   6   6       29.83       30.93      3.36 o 
  11   6   6       12.81        8.45      3.47 o 
  12   6   6       15.66       12.85      3.97 o 
   1   7   6       19.73       16.73      2.11 o 
   2   7   6       16.16       17.85      2.21 o 
   3   7   6       42.44       52.46      3.42 o 
   4   7   6        6.79        7.31      1.89 o 
   5   7   6       52.61       48.88      3.67 o 
   6   7   6        5.33        5.01      1.80 o 
   7   7   6       80.24       74.38      4.48 o 
   8   7   6       26.71       30.32      3.57 o 
   9   7   6       12.14       11.99      3.10 o 
  10   7   6       26.22       26.83      3.95 o 
  11   7   6        0.12        3.83      2.54 o 
   0   8   6       92.37       78.92      5.84 o 
   1   8   6       20.50       23.00      2.38 o 
   2   8   6       20.81       20.28      2.32 o 
   3   8   6       12.74        9.66      1.87 o 
   4   8   6        3.12        4.03      1.72 o 
   5   8   6       32.64       34.39      3.55 o 
   6   8   6       32.31       38.76      4.48 o 
   7   8   6       18.56       23.26      3.76 o 
   8   8   6       15.94       13.63      3.03 o 
   9   8   6        1.05        4.87      2.65 o 
  10   8   6       21.29       24.47      4.04 o 
   1   9   6       40.94       34.31      2.91 o 
   2   9   6        2.56        5.19      1.77 o 
   3   9   6       76.16       82.18      5.89 o 
   4   9   6        2.78        0.24      2.23 o 
   5   9   6       10.95       13.72      3.21 o 
   6   9   6        8.82        5.01      2.41 o 
   7   9   6       33.20       38.90      4.57 o 
   8   9   6        5.79       10.53      3.36 o 
   9   9   6       45.49       43.77      4.92 o 
   0  10   6       19.66       16.83      5.09 o 
   1  10   6        9.77        9.76      2.18 o 
   2  10   6        0.66       -0.52      1.82 o 
   3  10   6        0.14        3.38      2.01 o 
   4  10   6        1.09        2.58      2.37 o 
   5  10   6       19.98       22.58      3.65 o 
   6  10   6        6.61        7.58      2.41 o 
   7  10   6       10.28        9.00      3.60 o 
   1  11   6        0.54       -0.39      2.83 o 
   2  11   6        0.35       -2.27      2.59 o 
   3  11   6       24.15       34.20      4.96 o 
   4  11   6        2.62        0.48      3.62 o 
   5  11   6        9.81        8.31      2.58 o 
   2   0   7      240.85      249.78      7.83 o 
   4   0   7      125.29      108.21      5.82 o 
   6   0   7       28.99       25.38      4.43 o 
   8   0   7       39.30       48.72      7.82 o 
  10   0   7      106.09      107.44      8.97 o 
  12   0   7        2.36        4.36      4.37 o 
   0   1   7      706.76      729.35     15.28 o 
   1   1   7       28.18       33.41      1.96 o 
   2   1   7      150.32      144.52      3.70 o 
   3   1   7        7.92       12.35      2.06 o 
   4   1   7       93.85       92.35      3.78 o 
   5   1   7        8.73        5.15      1.62 o 
   6   1   7      188.51      198.51      6.25 o 
   7   1   7        0.50        2.69      1.69 o 
   8   1   7       79.85       84.78      4.97 o 
   9   1   7        2.55        2.64      2.02 o 
  10   1   7       20.25       18.67      3.77 o 
  11   1   7       22.54       22.80      3.37 o 
  12   1   7      120.01      124.89      8.34 o 
  13   1   7        0.48        2.79      2.80 o 
   1   2   7        4.33        4.03      1.04 o 
   2   2   7      118.30      120.52      3.82 o 
   3   2   7       56.17       62.73      3.14 o 
   4   2   7      292.66      284.22      7.37 o 
   5   2   7        3.83        4.29      1.83 o 
   6   2   7        4.60        3.51      1.51 o 
   7   2   7       13.87        9.90      1.89 o 
   8   2   7      220.93      225.76      7.88 o 
   9   2   7       58.14       48.88      4.32 o 
  10   2   7       38.77       43.57      4.02 o 
  11   2   7        7.26        4.86      2.18 o 
  12   2   7        8.21        9.99      2.73 o 
   0   3   7      155.38      149.61      6.20 o 
   1   3   7      182.17      176.65      4.75 o 
   2   3   7      158.98      165.83      4.44 o 
   3   3   7      184.27      180.34      5.96 o 
   4   3   7       84.59       86.96      4.49 o 
   5   3   7       19.38       19.03      2.39 o 
   6   3   7      186.34      193.00      6.92 o 
   7   3   7        2.51        0.03      1.79 o 
   8   3   7       45.38       40.67      3.42 o 
   9   3   7       39.80       45.59      4.96 o 
  10   3   7       51.38       56.67      4.73 o 
  11   3   7        1.80       -0.42      2.03 o 
  12   3   7       12.96       18.29      3.15 o 
   1   4   7       18.25       14.09      2.87 o 
   2   4   7      325.90      341.72      7.96 o 
   3   4   7      183.67      199.58      6.93 o 
   4   4   7       17.76       14.09      2.24 o 
   5   4   7       51.41       50.77      3.78 o 
   6   4   7        4.29        5.07      1.91 o 
   7   4   7      121.34      136.69      6.09 o 
   8   4   7        7.77        5.90      2.00 o 
   9   4   7       63.84       62.67      4.74 o 
  10   4   7       73.64       81.80      5.64 o 
  11   4   7        3.04        2.29      1.94 o 
  12   4   7        6.24        6.61      3.43 o 
   0   5   7       14.63       15.39      2.76 o 
   1   5   7       24.54       29.30      2.59 o 
   2   5   7       45.24       46.83      3.17 o 
   3   5   7       27.92       24.52      2.59 o 
   4   5   7        1.21        3.02      1.92 o 
   5   5   7        8.46        9.65      2.21 o 
   6   5   7       79.88       78.35      4.71 o 
   7   5   7       11.26       10.15      2.14 o 
   8   5   7        2.07        3.54      2.08 o 
   9   5   7       34.63       44.77      3.85 o 
  10   5   7        2.45        4.31      2.10 o 
  11   5   7       10.32       10.56      6.04 o 
   1   6   7        9.29        9.77      1.86 o 
   2   6   7        0.99        2.90      1.47 o 
   3   6   7       25.05       23.58      2.52 o 
   4   6   7      110.00      109.51      5.43 o 
   5   6   7       15.99       14.67      2.54 o 
   6   6   7       12.11       12.20      2.39 o 
   7   6   7       76.67       73.17      4.63 o 
   8   6   7       65.85       69.35      4.64 o 
   9   6   7       21.06       16.36      2.51 o 
  10   6   7        0.25        0.15      2.02 o 
   0   7   7      108.67      101.95      6.81 o 
   1   7   7       24.58       26.39      2.73 o 
   2   7   7        0.52        1.21      1.63 o 
   3   7   7        3.57        4.84      1.91 o 
   4   7   7        0.11        0.38      1.83 o 
   5   7   7       35.29       37.01      3.37 o 
   6   7   7       20.79       20.75      2.81 o 
   7   7   7       10.48       11.24      2.31 o 
   8   7   7        0.35        2.15      2.20 o 
   9   7   7        9.60       12.17      3.69 o 
   1   8   7       20.82       21.37      2.60 o 
   2   8   7       37.68       30.18      2.79 o 
   3   8   7        5.44        6.34      1.88 o 
   4   8   7        3.16        0.34      1.71 o 
   5   8   7        9.72        8.43      2.29 o 
   6   8   7        1.29        2.12      2.80 o 
   7   8   7        5.78        3.37      2.42 o 
   8   8   7       12.01       13.59      3.16 o 
   0   9   7       30.80       31.94      4.38 o 
   1   9   7       26.78       29.95      2.97 o 
   2   9   7       14.48        7.57      2.26 o 
   3   9   7        0.79        2.31      2.37 o 
   4   9   7       11.37       11.83      2.79 o 
   5   9   7       14.67       23.02      3.77 o 
   6   9   7        5.62        7.26      2.98 o 
   7   9   7        8.74        8.81      2.62 o 
   1  10   7        1.31       -0.47      2.79 o 
   2  10   7        1.96        2.94      2.17 o 
   3  10   7       45.36       48.66      5.13 o 
   4  10   7        4.64       10.06      3.10 o 
   0   0   8      245.14      227.62     14.35 o 
   2   0   8       31.45       28.34      3.61 o 
   4   0   8      153.17      157.22      8.13 o 
   6   0   8      373.57      398.20     13.55 o 
   8   0   8       21.28       14.20      3.70 o 
  10   0   8       69.99       84.62      8.28 o 
   1   1   8       13.29        9.55      1.70 o 
   2   1   8       35.47       36.39      2.58 o 
   3   1   8        5.99        5.04      1.37 o 
   4   1   8       75.27       77.19      3.83 o 
   5   1   8       30.81       26.70      2.79 o 
   6   1   8        1.96        4.16      1.94 o 
   7   1   8       15.46       17.84      3.69 o 
   8   1   8       37.56       38.14      3.59 o 
   9   1   8        0.28        3.91      1.92 o 
  10   1   8        7.20        6.97      2.11 o 
  11   1   8        0.86       -2.02      2.02 o 
   0   2   8      283.92      322.24     11.43 o 
   1   2   8       52.51       61.28      3.64 o 
   2   2   8        2.37        2.07      1.35 o 
   3   2   8        7.19        5.71      1.69 o 
   4   2   8       32.41       35.59      3.04 o 
   5   2   8        5.26        3.52      1.65 o 
   6   2   8       37.70       43.90      3.72 o 
   7   2   8        5.08        3.36      2.36 o 
   8   2   8       24.25       19.32      2.81 o 
   9   2   8        1.18        3.44      2.78 o 
  10   2   8       11.35       10.54      2.55 o 
  11   2   8        5.95       11.15      2.91 o 
   1   3   8       53.60       61.62      3.37 o 
   2   3   8       54.04       51.62      3.48 o 
   3   3   8       15.05       14.12      2.13 o 
   4   3   8        2.75       -0.93      1.77 o 
   5   3   8        0.16       -0.43      1.70 o 
   6   3   8        2.55        1.30      2.07 o 
   7   3   8       16.30       18.36      3.41 o 
   8   3   8       18.46       19.52      2.81 o 
   9   3   8       14.58       16.41      2.93 o 
  10   3   8       42.71       34.53      4.10 o 
   0   4   8        0.95        1.92      2.26 o 
   1   4   8       19.08       19.69      2.62 o 
   2   4   8       51.67       54.43      3.99 o 
   3   4   8       58.74       61.40      4.10 o 
   4   4   8        1.22        1.97      1.62 o 
   5   4   8       12.71       11.11      2.91 o 
   6   4   8      109.01      120.68      6.12 o 
   7   4   8        0.05        0.32      1.95 o 
   8   4   8        4.14        1.92      2.13 o 
   9   4   8        5.30        1.54      2.18 o 
  10   4   8       14.87       13.94      3.48 o 
   1   5   8       29.59       23.63      2.97 o 
   2   5   8       94.12       97.35      5.28 o 
   3   5   8       32.11       29.89      3.21 o 
   4   5   8       45.84       43.41      3.78 o 
   5   5   8       29.39       29.17      3.52 o 
   6   5   8        1.40        1.57      1.99 o 
   7   5   8       45.85       49.87      4.15 o 
   8   5   8       53.32       55.88      4.36 o 
   9   5   8        1.94        2.52      2.42 o 
   0   6   8       35.56       34.89      6.11 o 
   1   6   8        9.68        8.17      1.84 o 
   2   6   8        0.36        0.64      1.78 o 
   3   6   8       19.67       21.49      2.76 o 
   4   6   8       16.59       17.49      2.85 o 
   5   6   8       97.88       97.88      5.56 o 
   6   6   8       41.46       29.34      3.31 o 
   7   6   8       81.51       82.77      5.34 o 
   8   6   8       16.38       12.86      2.60 o 
   1   7   8        4.93        4.97      2.43 o 
   2   7   8        6.62        8.62      2.18 o 
   3   7   8       38.03       48.80      3.95 o 
   4   7   8       12.51       12.66      2.43 o 
   5   7   8       21.82       21.26      2.88 o 
   6   7   8        1.43        2.48      1.94 o 
   7   7   8        9.59        5.84      2.10 o 
   0   8   8       27.16       24.39      4.52 o 
   1   8   8       33.58       34.93      3.16 o 
   2   8   8        3.00        6.85      2.19 o 
   3   8   8        0.67        0.73      1.98 o 
   4   8   8        2.53       -0.85      2.72 o 
   5   8   8       17.82        6.86      4.09 o 
   1   9   8        1.44        5.88      2.15 o 
   2   9   8        7.06        6.65      2.48 o 
   2   0   9       47.19       66.85      8.06 o 
   4   0   9       11.52        8.17      3.27 o 
   6   0   9        5.99        9.38      3.49 o 
   8   0   9       32.14       29.59      5.45 o 
   0   1   9       17.85       23.27      3.66 o 
   1   1   9        5.25        4.13      2.11 o 
   2   1   9       17.57       20.42      4.39 o 
   3   1   9        1.16        0.27      1.87 o 
   4   1   9       41.13       44.36      4.23 o 
   5   1   9        2.06        1.47      2.21 o 
   6   1   9       47.06       48.67      4.25 o 
   7   1   9        7.53        9.32      2.49 o 
   8   1   9        7.33        4.66      2.18 o 
   1   2   9       34.26       35.72      3.41 o 
   2   2   9       25.27       23.84      2.93 o 
   3   2   9        5.56        3.24      1.62 o 
   4   2   9       34.76       37.86      4.07 o 
   5   2   9        1.71        1.42      2.32 o 
   6   2   9        7.56        7.26      2.58 o 
   7   2   9        0.14        0.32      1.87 o 
   8   2   9       45.53       47.81      4.59 o 
   0   3   9      131.91      147.80     10.59 o 
   1   3   9      137.00      128.34      7.15 o 
   2   3   9        7.84        7.68      2.58 o 
   3   3   9        8.64        5.22      2.88 o 
   4   3   9        4.13        2.25      2.17 o 
   5   3   9        1.48       -0.21      2.06 o 
   6   3   9       28.42       29.72      3.66 o 
   7   3   9        6.34        6.10      2.66 o 
   8   3   9        0.55       -0.24      2.70 o 
   1   4   9        5.83       12.42      2.79 o 
   2   4   9       11.19       16.10      2.86 o 
   3   4   9       22.51       17.95      3.92 o 
   4   4   9        6.13        7.04      2.43 o 
   5   4   9        3.49        2.68      2.14 o 
   6   4   9        2.50        1.55      2.35 o 
   7   4   9        0.06       -1.40      2.46 o 
   0   5   9       10.04       13.19      4.01 o 
   1   5   9       21.63       16.71      3.08 o 
   2   5   9        4.72        7.21      2.40 o 
   3   5   9       11.86        7.75      2.64 o 
   4   5   9       14.54       11.75      2.70 o 
   5   5   9       52.39       57.79      4.58 o 
   6   5   9       14.21       10.92      2.93 o 
   1   6   9        6.17        7.05      2.51 o 
   2   6   9        5.81        1.37      2.17 o 
   3   6   9       22.80       22.15      3.36 o 
   4   6   9        2.74        4.77      1.95 o 
   5   6   9        5.59        5.41      2.10 o 
   0   7   9        3.09        5.71      3.18 o 
   1   7   9       10.21        9.80      3.63 o 
   2   7   9        3.30        5.56      2.67 o 
   0   0  10       47.25       51.84     12.74 o 
   2   0  10       32.63       40.40      5.93 o 
   4   0  10        3.52        3.98      4.06 o 
   1   1  10        9.01       11.95      3.31 o 
   2   1  10       23.99       22.56      3.37 o 
   3   1  10        1.19        4.90      2.43 o 
   4   1  10       11.30       12.37      2.76 o 
   5   1  10        8.15        7.31      3.75 o 
   0   2  10       39.46       40.42      6.24 o 
   1   2  10        5.22        5.75      3.02 o 
   2   2  10       19.10       20.71      3.79 o 
   3   2  10        0.00       -1.80      2.18 o 
   4   2  10        3.34        3.06      1.96 o 
   1   3  10       15.62       12.38      3.37 o 
   2   3  10       16.03       19.15      3.42 o 
   3   3  10        7.50        4.25      2.46 o 
   0   4  10       70.95       59.74      8.28 o 
   1   4  10       20.15       25.85      3.64 o 
                                                 
